# Supplementary material for: Phylogenetic and biogeographic implications inferred by mitochondrial intergenic region analyses and ITS1-5.8S-ITS2 of the entomopathogenic fungi Beauveria bassiana and B. brongniartii
Source: BMC Microbiol. 2010 Jun 16;10:174. doi: 10.1186/1471-2180-10-174 (PMC2896372; doi:10.1186/1471-2180-10-174)
Supplement: Additional File 5 — DNA sequence comparisons (% identity) of ITS1-5.8S-ITS2, nad3-atp9 and atp6-rns intergenic regions for representative isolates of B. bassiana Clades A, A2, C. Isolates from Clade A and its subgroups, in green cells (and number in parentheses); isolates from Clade C and Clade A2 in yellow and blue cells, respectively. [file 1471-2180-10-174-S5.XLS]

## Sheet: Sheet1
Additional File 5, Table S5 - DNA sequence comparisons (% identity) of ITS1-5.8S-ITS2, nad3-atp9 and atp6-rns intergenic regions for representative isolates of B. bassiana Clades A, A2, C. Isolates from Clade A and its subgroups, in green cells (and numbers in parentheses); Clade C and Clade A2 in yellow and blue cells, respectively.
	ITS1-5.8S-ITS2
	SP O46	SP U259	SP IR582	IMI391044	IMI392612	Bb147 (Sub 1)	298057 (Sub 2)	SP3/372 (Sub 3)	01/88-Su (Sub 4)	SP 2/321-1 (Sub 5)	Bb169 (Sub 6)	IMI044229 (Sub 7)
4044 PL	98.6	98.6	98.6	97.4	97.4	97.2	97.2	97.2	97.4	97.2	97.6	97.6
EABb 00/26-Su	98.6	98.6	98.6	97.4	97.4	97.2	97.2	97.2	97.4	97.2	97.6	97.6
IMI012943	98.6	98.6	98.6	97.4	97.4	97.2	97.2	97.2	97.4	97.2	97.6	97.6
IMI358840	98.6	98.6	98.6	97.4	97.4	97.2	97.2	97.2	97.4	97.2	97.6	97.6
IMI391043	98.6	98.6	98.6	97.4	97.4	97.2	97.2	97.2	97.4	97.2	97.6	97.6
IMI391361	98.6	98.6	98.6	97.4	97.4	97.2	97.2	97.2	97.4	97.2	97.6	97.6
IMI393156	98.6	98.6	98.6	97.4	97.4	97.2	97.2	97.2	97.4	97.2	97.6	97.6
IMI393157	98.6	98.6	98.6	97.4	97.4	97.2	97.2	97.2	97.4	97.2	97.6	97.6
SP R159	98.6	98.6	98.6	97.4	97.4	97.2	97.2	97.2	97.4	97.2	97.6	97.6
SP IR500	98.6	98.6	98.6	97.4	97.4	97.2	97.2	97.2	97.4	97.2	97.4	97.6
SP KR403	98.6	98.6	98.6	97.4	97.4	97.2	97.2	97.2	97.4	97.2	97.6	97.6
SP R134	98.6	98.6	98.6	97.6	97.6	97.4	97.4	97.4	97.6	97.4	97.8	97.8
SP KZ467	98.2	98.2	98.2	97.1	97.1	96.9	96.9	96.9	97.1	96.9	97.2	97.2
SP R184	98.6	98.6	98.6	97.4	97.4	97.2	97.2	97.2	97.4	97.2	97.6	97.6
SP R171	98.6	98.6	98.6	97.4	97.4	97.2	97.2	97.2	97.4	97.2	97.6	97.6
SP O46		100	100	98.0	98.0	97.8	97.8	97.8	98.0	97.8	98.0	98.2
SP U259			100	98.0	98.0	97.8	97.8	97.8	98.0	97.8	98.0	98.2
SP IR582				98.0	98.0	97.8	97.8	97.8	98.0	97.8	98.0	98.2
	nad3-atp9
	SP O46	SP U259	SP IR582	IMI391044	IMI392612	Bb147 (Sub 1)	298057 (Sub 2)	SP3/372 (Sub 3)	01/88-Su (Sub 4)	SP 2/321-1 (Sub 5)	Bb169 (Sub 6)	IMI044229 (Sub 7)
4044 PL	95.0	95.0	95.0	93.9	93.7	93.7	93.7	94.7	93.7	93.9	94.8	94.7
EABb 00/26-Su	95.0	95.0	95.0	93.9	93.7	93.7	93.7	94.7	93.7	93.9	94.8	94.7
IMI012943	94.4	94.4	94.5	93.9	93.7	93.7	93.7	94.7	93.7	93.9	94.8	94.7
IMI358840	95.0	95.0	95.0	93.9	93.7	93.7	93.7	94.7	93.7	93.9	94.7	94.7
IMI391043	94.7	94.7	94.7	93.7	93.4	93.4	93.4	94.4	93.4	93.7	94.5	94.5
IMI391361	95.0	95.0	95.0	93.9	93.7	93.7	93.7	94.7	93.7	93.9	94.8	94.7
IMI393156	94.7	94.7	94.7	93.7	93.5	93.5	93.5	94.5	93.5	93.7	94.5	94.5
IMI393157	94.4	94.4	94.5	93.5	93.2	93.2	93.2	94.2	93.2	93.5	94.2	94.2
SP R159	95.0	95.0	95.0	93.9	93.7	93.7	93.7	94.7	93.7	93.9	94.8	94.7
SP IR500	94.7	94.7	94.7	92.4	92.1	92.1	92.1	93.1	92.2	92.4	93.1	93.1
SP KR403	95.0	95.0	95.0	93.9	93.7	93.7	93.7	94.7	93.7	93.9	94.8	94.7
SP R134	95.0	95.0	95.0	93.9	93.7	93.7	93.7	94.7	93.7	93.9	94.8	94.7
SP KZ467	95.0	95.0	95.0	93.9	93.7	93.7	93.7	94.7	93.7	93.9	94.8	94.7
SP R184	94.4	94.4	94.5	93.7	93.4	93.4	93.4	94.4	93.4	93.7	94.5	94.5
SP R171	95.0	95.0	95.0	93.9	93.7	93.7	93.7	94.7	93.7	93.9	94.8	94.7
SP O46		100	100	95.5	95.5	95.5	95.5	96.3	95.2	95.5	96.0	95.7
SP U259			100	95.5	95.5	95.5	95.5	96.3	95.2	95.5	96.0	95.7
SP IR582				95.5	95.5	95.5	95.5	96.3	95.2	95.5	96.0	95.7
	atp6-rns
	SP O46	SP U259	SP IR582	IMI391044	IMI392612	Bb147 (Sub 1)	298057 (Sub 2)	SP3/372 (Sub 3)	01/88-Su (Sub 4)	SP 2/321-1 (Sub 5)	Bb169 (Sub 6)	IMI044229 (Sub 7)
4044 PL	95.4	95.2	95.7	94.9	94.9	93.3	93.4	90.8	91.0	95.4	90.0	92.5
EABb 00/26-Su	95.2	95.0	95.6	94.9	95.2	95.2	95.5	95.9	94.2	95.4	92.9	95.6
IMI012943	94.6	94.4	95.0	94.3	94.7	91.6	92.3	90.3	90.5	94.9	89.7	92.0
IMI358840	95.7	95.3	95.7	94.9	95.2	93.1	93.3	90.7	90.8	95.4	89.8	92.3
IMI391043	94.8	95.4	95.2	94.5	94.9	90.0	90.7	87.7	88.5	95.1	86.7	89.7
IMI391361	95.4	95.2	89.7	94.9	95.2	93.3	93.4	90.8	91.0	95.4	90.2	92.6
IMI393156	95.3	95.1	95.7	95.2	95.6	92.0	92.8	90.7	90.8	95.8	90.2	92.5
IMI393157	95.5	95.3	95.9	95.2	95.6	92.1	93.0	90.8	91.0	95.8	90.2	92.5
SP R159	95.9	95.2	95.7	95.4	95.6	93.4	93.6	91.0	91.1	95.8	90.2	92.6
SP IR500	93.6	93.5	93.8	93.8	93.6	91.6	91.5	89.0	89.3	93.8	89.0	91.1
SP KR403	95.4	95.2	95.7	94.9	95.2	93.4	93.6	91.0	91.1	95.4	90.2	92.6
SP R134	95.4	95.2	95.7	94.9	95.2	93.3	93.4	90.8	91.0	95.4	90.0	92.5
SP KZ467	90.0	88.4	89.7	91.1	89.2	66.9	66.4	64.1	64.4	89.5	68.0	67.5
SP R184	95.2	95.2	95.5	94.9	95.6	87.7	88.4	86.1	86.4	95.8	84.4	87.4
SP R171	95.2	95.0	95.6	94.7	95.1	93.3	93.4	90.8	91.0	95.3	90.0	92.5
SP O46		95.7	97.0	96.1	96.7	94.8	94.1	91.8	92.1	96.7	93.6	93.8
SP U259			98.4	94.8	95.2	93.9	93.8	91.1	91.6	95.2	93.1	93.4
SP IR582				95.3	95.7	94.1	93.8	91.3	91.6	95.7	93.3	93.4
					Clade A
					Clade A2
					Clade C
