# Supplementary material for: Phylogenetic and biogeographic implications inferred by mitochondrial intergenic region analyses and ITS1-5.8S-ITS2 of the entomopathogenic fungi Beauveria bassiana and B. brongniartii
Source: BMC Microbiol. 2010 Jun 16;10:174. doi: 10.1186/1471-2180-10-174 (PMC2896372; doi:10.1186/1471-2180-10-174)
Supplement: Additional File 6 — The complete mt genomes of fungi used in comparison with Beauveria mt genomes. The complete mt genomes of fungi used in this study (all in red), their taxonomy, accession numbers, genome length, number of proteins and structural RNAs. All other presently known fungal complete mt genomes are shown in black. [file 1471-2180-10-174-S6.XLS]

## Sheet: taxid4751
Additional File 6, Table S6 – The complete mt genomes of fungi used in comparison with Beauveria mt genomes. The complete mt genomes of fungi used in this study (all in red), their taxonomy, accession numbers, genome length, number of proteins and structural RNAs. All other presently known fungal complete mt genomes are shown in black.
Complete genomes: Fungi (taxid 33208)	Taxonomy				Genome Accession	Genome length	Number of proteins	Number of structural RNAs
	Order	Class	Subphylum	Phylum
Beauveria bassiana	Hypocreales	Sordariomycetes	Pezizomycotina	Ascomycota	NC_010652	29961 nt	15	27
Cordyceps brongniartii					NC_011194	33926 nt	20	27
Fusarium oxysporum F11					AY945289	34477 nt	17	27
Gibberella zeae					NC_009493	95676 nt	50	30
Hypocrea jecorina					NC_003388	42130 nt	19	28
Lecanicillium muscarium					NC_004514	24499 nt	15	27
Metarhizium anisopliae					NC_008068	24673 nt	15	26
Verticillium dahliae	Phyllachorales				NC_008248	27184 nt	15	27
Chaetomium globossum	Sordariales				[AAFU01000232, AAFU01000427]a	119251 nt	15	30
Neurospora crassa					Siteb	64859 nt	15	30
Podospora anserina					NC_001329	100314 nt	52	29
Magnaporthe grisea					[AACU02000740, 742-744]a	34865 nt	15	30
Mycosphaerella graminicola	Pleosporales	Dothideomycetes			NC_010222	43964 nt	22	29
Phaeosphaeria nodorum SN15					NC_009746	49761 nt	19	29
Botryotinia fuckeliana	Helotiales	Leotiomycetes			Version: 1_mitoa	68013 nt	15	33
Sclerotinia sclerotiorum					Version: 1_mitoa	160509 nt	14	37
Aspergillus nidulans	Eurotiales	Eurotiomycetes			Sitec	31858 nt	14	30
Aspergillus niger					NC_007445	31103 nt	16	27
Aspergillus oryzae					NC_008282	29202 nt	-	25
Aspergillus tubingensis					NC_007597	33656 nt	16	27
Penicillium marneffei					NC_005256	35438 nt	25	30
Arthroderma obtusum	Onygenales				NC_012830	24105 nt	15	27
Arthroderma uncinatum					NC_012828	28530 nt	15	27
Coccidoides immitis					[AAEC01000203, AAEC01000204]a	69597 nt	15	28
Epidermophyton floccosum					NC_007394	30910 nt	24	27
Microsporum canis					NC_012832	23943 nt	15	27
Paracoccidioides brasiliensis					NC_007935	71335 nt	17	27
Trichophyton mentagrophytes					NC_012826	24297 nt	15	27
Trichophyton rubrum					NC_012824	26985 nt	17	27
Ashbya gossypii ATCC 10895	Saccharomycetales	Saccharomycetes	Saccharomycotina		NC_005789	23564 nt	8	25
Brettanomyces custersianus					NC_013145	30058 nt	19	28
Candida albicans SC5314					NC_002653	40420 nt	13	32
Candida castellii					NC_012620	50294 nt	8	25
Candida glabrata					NC_004691	20063 nt	11	26
Candida maltosa					NC_013830	62949 nt	15	28
Candida metapsilosis					NC_006971	24152 nt	15	26
Candida neerlandica					NC_011133	32141 nt	18	26
Candida orthopsilosis					NC_006972	22528 nt	15	26
Candida parapsilosis					NC_005253	32745 nt	20	26
Candida sojae					NC_013839	39415 nt	21	32
Candida viswanathii					NC_013809	39242 nt	17	27
Candida zemplinina					NC_005972	23114 nt	15	27
Debaryomyces hansenii					NC_010166	29462 nt	18	27
Dekkera bruxellensis					NC_013147	76453 nt	18	28
Hanseniaspora uvarum					NC_007780	18844 nt	8	25
Kluyveromyces lactis					NC_006077	40291 nt	9	25
Kluyveromyces thermotolerans					NC_006626	23584 nt	11	27
Nakaseomyces bacillisporus					NC_012621	107123 nt	8	25
Nakaseomyces delphensis					NC_012619	37016 nt	8	25
Pichia canadensis					NC_001762	27694 nt	18	27
Pichia farinosa					NC_013255	39107 nt	25	27
Saccharomyces castellii					NC_003920	25753 nt	9	26
Saccharomyces cerevisiae / baker's yeast					NC_001224	85779 nt	19	27
Saccharomyces pastorianus Weihenstephan 34/70					NC_012145	70578 nt	9	27
Saccharomyces servazzii					NC_004918	30782 nt	12	26
Vanderwaltozyma polyspora					NC_009638	21684 nt	9	23
Yarrowia lipolytica					NC_002659	47916 nt	24	29
Schizosaccharomyces japonicus	Schizosaccharomycetales		Schizosaccharo- mycotina		NC_004332	80059 nt	10	27
Schizosaccharomyces octosporus					NC_004312	44227 nt	14	28
Schizosaccharomyces pombe / fission yeast					NC_001326	19431 nt	10	28
Pneumocystis carinii					NC_013660	22893 nt	17	23
Moniliophthora perniciosa	Agaricales	Homobasidiomycetes	Basidiomycota		NC_005927	109103 nt	89	28
Pleurotus ostreatus / oyster mushroom					NC_009905	73242 nt	26	26
Schizophyllum commune					NC_003049	49704 nt	20	29
Trametes cingulata	Agaricomycetes i.s.				NC_013933	91500 nt	20	27
Tilletia indica	Tilletiales	Exobasidiomycetes			NC_009880	65147 nt	14	26
Tilletia walkeri					NC_010651	59352 nt	14	26
Cryptococcus neoformans var. grubii	Tremellales	Tremellomycetes			NC_004336	24874 nt	16	23
Ustilago maydis	Ustilaginales	Ustilaginomycetes			NC_008368	56814 nt	26	25
Smittium culisetae	Harpellales	Incertae cedis	Zygomycota		NC_006837	58654 nt	31	30
Mortierella verticillata	Mortierellales				NC_006838	58745 nt	25	29
Rhizopus oryzae	Mucorales				NC_006836	54178 nt	24	27
Harpochytrium sp. JEL105	Monoblepharidales	Incertae cedis	Chytridiomycota		NC_004623	24169 nt	14	11
Harpochytrium sp. JEL94					NC_004760	19473 nt	14	11
Monoblepharella sp. JEL15					NC_004624	60432 nt	26	12
Hyaloraphidium curvatum	Incertae cedis				NC_003048	29593 nt	18	10
Rhizophydium sp. 136	Rhizophydiales				NC_003053	68834 nt	37	9
Spizellomyces punctatus	Spizellomycetales				-	61347 nt	32	10
S. mitochondrion chromosome 1					NC_003052	(58830)	31	10
S. punctatus mitochondrion chromosome 2					NC_003061	(1381)	1	-
S. punctatus mitochondrion chromosome 3					NC_003060	(1136 nt)	-	-
Allomyces macrogynus	Blastocladiales				NC_001715	57473 nt	25	27
Blastocladiella emersonii					NC_011360	36503 nt	17	28
Glomus intraradices	Glomerales		Glomeromycota		NC_012056	70606 nt	20	28
a: mt genomes of these fungi were determined from the draft released sequences of the sequencing projects of the Broad Institute of Harvard and MIT (http://www.broad.mit.edu, data upon request)
Siteb: complete mt genome of Neurospora crassa was downloaded from internet site http://www.broad.mit.edu/cgibin/annotation/fungi/neurospora_crassa_7/download_license.cgi
Sitec: complete mt genome of Aspergillus nidulans was downloaded from internet site http://megasun.bch.umontreal.ca/People/lang/species/asp/
