# Supplementary material for: Phylogenetic and biogeographic implications inferred by mitochondrial intergenic region analyses and ITS1-5.8S-ITS2 of the entomopathogenic fungi Beauveria bassiana and B. brongniartii
Source: BMC Microbiol. 2010 Jun 16;10:174. doi: 10.1186/1471-2180-10-174 (PMC2896372; doi:10.1186/1471-2180-10-174)
Supplement: Additional File 8 — Matrix of concatenated dataset and genes/regions partitions used for the construction of the phylogenetic trees. [file 1471-2180-10-174-S8.NEX]

#NEXUS 
[Additional file 8 - Matrix of concatenated dataset and genes/regions partitions used for the construction of the phylogenetic trees]
Begin data;
    Dimensions ntax=104 nchar=1823;
    Format datatype=DNA interleave gap=- missing=?  matchchar=.;
    Matrix

          Bb147  TTAGAGTTAG TAATAGCCTT TATCCAAGCA CAAGTGTTTG TAGTATTAGC TTCAGCATAT ATTAAAGACG GATTAGATTT ACATTAATAG GCATAGTTTA TAGTTTAATT TATTTTATTA TGTATAACTT ATAACAATAA AAAGCTAGCC --TAATGTTA TAAGCT---- AAA--TTAAT AGGTGTC-C- ---------- ---------- ------CTTC CTTGCCTGCT T--------- ---------- ---------C TTGCGCACAA ATAAAGTATA TA-------- ---------- ---------- ---------- AAAAGC-TTG CGCCTTAAT- --AGGTTA-- T-GCTTATAA AATTAAAGTA AAAGAAAAAT TATGTAATTA GGGA-GAATT ATATAATAAT AATATTGAAT ATAAATATAA TAAGA--TAT AAATATTATA A-TAAGAAAT T-AATAAAAA A---GTTTTT CGTAACT--- ----AATATA AATAATGAAA ATA--ATAAT TTTCAATTAA AA-------- -----GGTTC AATTTATAGT TTGCTAATAG -----TATTA GCTTGGT-AG T---TTACTT AACAA-GCTA -A---AGCTA GTAAATTACA AAACATAATA TAGTTTATTT C-TTTTCTTT -AAAAAATTA GAACATAT-A GTAATAT TTAAAAATA GATAGTAGAC AATCTTATAA TTATTATAAT GTACAATCTA CTAAAAATTT TATCAATACA TTTTTTGAAA ATAAATAATC ---GGATGTT TA-GCTAA-- ----CTTAGT T-TTAAC-TT --TAACT-AT AAATTTTATT ATTTAATAGC TTTATGCGAA GCAT-----T ACTATTAATA -AACTTTATT GCTAGGGT-- --TCCTATTT TTATAGCTTG CCTCTCGGCC ---------- ---------- ------CCGG ACTAGGTCCA GGGGCCTAGG CCGA-AGGGC TAGAAAAAA- TCCTAAAGCT AGGCGTGCCT CT---AGTG- --CCTTTTTA TTTT-ATGAA ATTTTTAT-T CTAAGTC-AA TGGGCGATAG GTTC---CAC CT-ATACAAA GCTAGTAAAT AAA-TTATGA TCATTTTAT- TATTA--TTA TAA-TATAAA TATGTTACAA TCTTCAAAAA TAATAGGAGC AGGATTA GGGATCA TTA---CCGA GTTTTC--AA CTCCC----- TAACCCTTCT GTGAAC--CT ACCT----AT--- CGTTGCTTCG GCGG-AC--T CGCCCCAGC- -CCGGACG-- ---------- -----CGGAC T-GGA-CCAG CGGCCCGCCG GGGAC-C-TC AAACTCTTG- -----TATT- CC-------A G-CATCT--- -TCTGAATAC GCC-----GC AAGGCAAAA- CAAATGAATC AAAACTTTCA ACAACGGATC TCTTGGCTCT GGCATCGATG AAGAACGCAG CG-AAACGCG ATAAGTAATG TGAATTGCAG AATCCAGTGA ATCATCGAAT CTTTGAACGC ACATTG--CG CCCGCCAGC- ATTCTGGCGG GC-ATGCCTG TTCGAGCGTC ATTTCAACC- CTCGACCTCC C-------CT-------- TGGGGAGGTC GGCGTTGGGG AC-------- -----CGGC- --AGCAC--- ----ACCGCC GGCCCTGAAA TGGAGTGGCG GCCCGTCCGC GGCGACCTCT GCGCAGTAA- TACA---GCT CGCACCGGGA C-CCCGACGC ---GGCCAC- GCCGTAAAA- CACCCAACTT ----CTGAAC GTT-GACCTC GAATCAGGTA GG
          Bb170  TTAGAGTTAG TAATAGCCTT TATCCAAGCA CAAGTGTTTG TAGTATTAGC TTCAGCATAT ATTAAAGACG GATTAGATTT ACATTAATAG GCATAGTTTA TAGTTTAATT TATTTTATTA TGTATAACTT ATAACAATAA AAAGCTAGCC --TAATGTTA TAAGCT---- AAA--TTAAT AGGTGTC-C- ---------- ---------- ------CTTC CTTGCCTGCT T--------- ---------- ---------C TTGCGCACAA ATAAAGTATA TA-------- ---------- ---------- ---------- AAAAGC-TTG CGCCTTAAT- --AGGTTA-- T-GCTTATAA AATTAAAGTA AAAGAAAAAT TATGTAATTA GGGA-GAATT ATATAATAAT AATATTGAAT ATAAATATAA TAAGA--TAT AAATATTATA A-TAAGAAAT T-AATAAAAA A---GTTTTT CGTAACT--- ----AATATA AATAATGAAA ATA--ATAAT TTTCAATTAA AA-------- -----GGTTC AATTTATAGT TTGCTAATAG -----TATTA GCTTGGT-AG T---TTACTT AACAA-GCTA -A---AGCTA GTAAATTACA AAACATAATA TAGTTTATTT C-TTTTCTTT -AAAAAATTA GAACATAT-A GTAATAT TTAAAAATA GATAGTAGAC AATCTTATAA TTATTATAAT GTACAATCTA CTAAAAATTT TATCAATACA TTTTTTGAAA ATAAATAATC ---GGATGTT TA-GCTAA-- ----CTTAGT T-TTAAC-TT --TAACT-AT AAATTTTATT ATTTAATAGC TTTATGCGAA GCAT-----T ACTATTAATA -AACTTTATT GCTAGGGT-- --TCCTATTT TTATAGCTTG CCTCTCGGCC ---------- ---------- ------CCGG ACTAGGTCCA GGGGCCTAGG CCGA-AGGGC TAGAAAAAA- TCCTAAAGCT AGGCGTGCCT CT---AGTG- --CCTTTTTA TTTT-ATGAA ATTTTTAT-T CTAAGTC-AA TGGGCGATAG GTTC---CAC CT-ATACAAA GCTAGTAAAT AAA-TTATGA TCATTTTAT- TATTA--TTA TAA-TATAAA TATGTTACAA TCTTCAAAAA TAATAGGAGC AGGATTA GGGATCA TTA---CCGA GTTTTC--AA CTCCC----- TAACCCTTCT GTGAAC--CT ACCT----AT--- CGTTGCTTCG GCGG-AC--T CGCCCCAGC- -CCGGACG-- ---------- -----CGGAC T-GGA-CCAG CGGCCCGCCG GGGAC-C-TC AAACTCTTG- -----TATA- CC-------A G-CATCT--- -TCTGAATAC GCC-----GC AAGGCAAAA- CAAATAAATC AAAACTTTCA ACAACGGATC TCTTGGCTCT GGCATCGATG AAGAACGCAG CG-AAATGCG ATAAGTAATG TGAATTGCAG AATCCAGTGA ATCATCGAAT CTTTGAACGC ACATTG--CG CCCGCCAGC- ATTCTGGCGG GC-ATGCCTG TTCGAGCGTC ATTTCAACC- CTCGACCTCC C-------CT-------- TGGGGAAGTC GGCGTTGGGG AC-------- -----CGGC- --AGCAC--- ----ACCGCC GGCCCTGAAA TGGAGTGGCG GCCCGTCCGC GGCGACCTCT GCGTAGTAA- TCCA---GCT CGCACCGGAA C-CCCGACGC ---GGCCAC- GCCGTAAAA- CACCCAACTT ----CTGAAC GTT-GACCTC GAATCAGGTA GG
          Bb307  TTAGAGTTAG TAATAGCCTT TATCCAAGCA CAAGTGTTTG TAGTATTAGC TTCAGCATAT ATTAAAGACG GATTAGATTT ACATTAATAG GCATAGTTTA TAGTTTAATT TATTTTATTA TGTATAACTT ATAACAATAA AAAGCTAGCC --TAATGTTA TAAGCT---- AAA--TTAAT AGGTGTC-C- ---------- ---------- ------CTTC CTTGCCTGCT T--------- ---------- ---------C TTGCGCACAA ATAAAGTATA TA-------- ---------- ---------- ---------- AAAAGC-TTG CGCCTTAAT- --AGGTTA-- T-GCTTATAA AATTAAAGTA AAAGAAAAAT TATGTAATTA GGGA-GAATT ATATAATAAT AATATTGAAT ATAAATATAA TAAGA--TAT AAATATTATA A-TAAGAAAT T-AATAAAAA A---GTTTTT CGTAACT--- ----AATATA AATAATGAAA ATA--ATAAT TTTCAATTAA AA-------- -----GGTTC AATTTATAGT TTGCTAATAG -----TATTA GCTTGGT-AG T---TTACTT AACAA-GCTA -A---AGCTA GTAAATTACA AAACATAATA TAGTTTATTT C-TTTTCTTT -AAAAAATTA GAACATAT-A GTAATAT TTAAAAATA GATAGTAGAC AATCTTATAA TTATTATAAT GTACAATCTA CTAAAAATTT TATCAATACA TTTTTTGAAA ATAAATAATC ---GGATGTT TA-GCTAA-- ----CTTAGT T-TTAAC-TT --TAACT-AT AAATTTTATT ATTTAATAGC TTTATGCGAA GCAT-----T ACTATTAATA -AACTTTATT GCTAGGGT-- --TCCTATTT TTATAGCTTG CCTCTCGGCC ---------- ---------- ------CCGG ACTAGGTCCA GGGGCCTAGG CCGA-AGGGC TAGAAAAAA- TCCTAAAGCT AGGCGTGCCT CT---AGTG- --CCTTTTTA TTTT-ATGAA ATTTTTAT-T CTAAGTC-AA TGGGCGATAG GTTC---CAC CT-ATACAAA GCTAGTAAAT AAA-TTATGA TCATTTTAT- TATTA--TTA TAA-TATAAA TATGTTACAA TCTTCAAAAA TAATAGGAGC AGGATTA GGGATCA TTA---CCGA GTTTTC--AA CTCCC----- TAACCCTTCT GTGAAC--CT ACCT----AT--- CGTTGCTTCG GCGG-AC--T CGCCCCAGC- -CCGGACG-- ---------- -----CGGAC T-GGA-CCAG CGGCCCGCCG GGGAC-C-TC AAACTCTTG- -----TATT- CC-------A G-CATCT--- -TCTGAATAC GCC-----GC AAGGCAAAA- CAAATGAATC AAAACTTTCA ACAACGGATC TCTTGGCTCT GGCATCGATG AAGAACGCAG CG-AAACGCG ATAAGTAATG TGAATTGCAG AATCCAGTGA ATCATCGAAT CTTTGAACGC ACATTG--CG CCCGCCAGC- ATTCTGGCGG GC-ATGCCTG TTCGAGCGTC ATTTCAACC- CTCGACCTCC C-------CT-------- TGGGGAGGTC GGCGTTGGGG AC-------- -----CGGC- --AGCAC--- ----ACCGCC GGCCCTGAAA TGGAGTGGCG GCCCGTCCGC GGCGACCTCT GCGCAGTAA- TACA---GCT CGCACCGGGA C-CCCGACGC ---GGCCAC- GCCGTAAAA- CACCCAACTT ----CTGAAC GTT-GACCTC GAATCAGGTA GG
          Bb338  TTAGAGTTAG TAATAGCCTT TATCCAAGCA CAAGTGTTTG TAGTATTAGC TTCAGCATAT ATTAAAGACG GATTAGATTT ACATTAATAG GCATAGTTTA TAGTTTAATT TATTTTATTA TGTATAACTT ATAACAATAA AAAGCTAGCC --TAATGTTA TAAGCT---- AAA--TTAAT AGGTGTC-C- ---------- ---------- ------CTTC CTTGCCTGCT T--------- ---------- ---------C TTGCGCACAA ATAAAGTATA TA-------- ---------- ---------- ---------- AAAAGC-TTG CGCCTTAAT- --AGGTTA-- T-GCTTATAA AATTAAAGTA AAAGAAAAAT TATGTAATTA GGGA-GAATT ATATAATAAT AATATTGAAT ATAAATATAA TAAGA--TAT AAATATTATA A-TAAGAAAT T-AATAAAAA A---GTTTTT CGTAACT--- ----AATATA AATAATGAAA ATA--ATAAT TTTCAATTAA AA-------- -----GGTTC AATTTATAGT TTGCTAATAG -----TATTA GCTTGGT-AG T---TTACTT AACAA-GCTA -A---AGCTA GTAAATTACA AAACATAATA TAGTTTATTT C-TTTTCTTT -AAAAAATTA GAACATAT-A GTAATAT TTAAAAATA GATAGTAGAC AATCTTATAA TTATTATAAT GTACAATCTA CTAAAAATTT TATCAATACA TTTTTTGAAA ATAAATAATC ---GGATGTT TA-GCTAA-- ----CTTAGT T-TTAAC-TT --TAACT-AT AAATTTTATT ATTTAATAGC TTTATGCGAA GCAT-----T ACTATTAATA -AACTTTATT GCTAGGGT-- --TCCTATTT TTATAGCTTG CCTCTCGGCC ---------- ---------- ------CCGG ACTAGGTCCA GGGGCCTAGG CCGA-AGGGC TAGAAAAAA- TCCTAAAGCT AGGCGTGCCT CT---AGTG- --CCTTTTTA TTTT-ATGAA ATTTTTAT-T CTAAGTC-AA TGGGCGATAG GTTC---CAC CT-ATACAAA GCTAGTAAAT AAA-TTATGA TCATTTTAT- TATTA--TTA TAA-TATAAA TATGTTACAA TCTTCAAAAA TAATAGGAGC AGGATTA GGGATCA TTA---CCGA GTTTTC--AA CTCCC----- TAACCCTTCT GTGAAC--CT ACCT----AT--- CGTTGCTTCG GCGG-AC--T CGCCCCAGC- -CCGGACG-- ---------- -----CGGAC T-GGA-CCAG CGGCCCGCCG GGGAC-C-TC AAACTCTTG- -----TATT- CC-------A G-CATCT--- -TCTGAATAC GCC-----GC AAGGCAAAA- CAAATGAATC AAAACTTTCA ACAACGGATC TCTTGGCTCT GGCATCGATG AAGAACGCAG CG-AAACGCG ATAAGTAATG TGAATTGCAG AATCCAGTGA ATCATCGAAT CTTTGAACGC ACATTG--CG CCCGCCAGC- ATTCTGGCGG GC-ATGCCTG TTCGAGCGTC ATTTCAACC- CTCGACCTCC C-------CT-------- TGGGGAGGTC GGCGTTGGGG AC-------- -----CGGC- --AGCAC--- ----ACCGCC GGCCCTGAAA TGGAGTGGCG GCCCGTCCGC GGCGACCTCT GCGCAGTAA- TACA---GCT CGCACCGGGA C-CCCGACGC ---GGCCAC- GCCGTAAAA- CACCCAACTT ----CTGAAC GTT-GACCTC GAATCAGGTA GG
          Bb512  TTAGAGTTAG TAATAGCCTT TATCCAAGCA CAAGTGTTTG TAGTATTAGC TTCAGCATAT ATTAAAGACG GATTAGATTT ACATTAATAG GCATAGTTTA TAGTTTAATT TATTTTATTA TGTATAACTT ATAACAATAA AAAGCTAGCC --TAATGTTA TAAGCT---- AAA--TTAAT AGGTGTC-C- ---------- ---------- ------CTTC CTTGCCTGCT TG-------- ---------- ---------C TTGCGCACAA ATAAAGTATA TA-------- ---------- ---------- ---------- AAAAGC-TTG CGCCTTAAT- --AGGTTA-- T-GCTTATAA AATTAAAGTA AAAGAAAAAT TATGTAATTA GGGA-GACTT ATATAATAAT AATATTGAAT ATAAATATAA TAAGA--TAT AAATATTATA A-TAAGAAAT T-AATAAAAA A---GTTTTT CGTAACT--- ----AATATA AATAATGAAA ATA--ATAAT TTTCAATTAA AA-------- -----GGTTC AATTTATAGT TTGCTAATAG -----TATTA GCTTGGT-AG T---TTACTT AACAA-GCTA -A---AGCTA GTAAATTACA AAACATAATA TAGTTTATTT C-TTTTCTTT -AAAAAATTA GAACATAT-A GTAATAT TTAAAAATA GATAGTAGAC AATCTTATAA TTATTATAAT GTACAATCTA CTAAAAATTT TATCAATACA TTTTTTGAAA ATAAATAATC ---GGATGTT TA-GCTAA-- ----CTTAGT T-TTAAC-TT --TAACT-AT AAATTTTATT ATTTAATAGC TTTATGCGAA GCAT-----T ACTATTAATA -AACTTTATT GCTAGGGT-- --TCCTATTT TTATAGCTTG CCTCTCGGCC ---------- ---------- ------CCGG ACTAGGTCCA GGGGCCTAGG CCGA-AGGGC TAGAAAAAA- TCCTAAAGCT AGGCGTGCCT CT---AGTG- --CCTTTTTA TTTT-ATGAA ATTTTTAT-T CTAAGTC-AA TGGGCGATAG GTTC---CAC CT-ATACAAA GCTAGTAAAT AAA-TTATGA TCATTTTAT- TATTA--TTA TAA-TATAAA TATGTTACAA TCTTCAAAAA TAATAGGAGC AGGATTA GGGATCA TTA---CCGA GTTTTC--AA CTCCC----- TAACCCTTCT GTGAAC--CT ACCT----AT--- CGTTGCTTCG GCGG-AC--T CGCCCCAGC- -CCGGACG-- ---------- -----CGGAC T-GGA-CCAG CGGCCCGCCG GGGAC-C-TC AAACTCTTG- -----TATT- CC-------A G-CATCT--- -TCTGAATAC GCC-----GC AAGGCAAAA- CAAATGAATC AAAACTTTCA ACAACGGATC TCTTGGCTCT GGCATCGATG AAGAACGCAG CG-AAACGCG ATAAGTAATG TGAATTGCAG AATCCAGTGA ATCATCGAAT CTTTGAACGC ACATTG--CG CCCGCCAGC- ATTCTGGCGG GC-ATGCCTG TTCGAGCGTC ATTTCAACC- CTCGACCTCC C-------CT-------- TGGGGAGGTC GGCGTTGGGG AC-------- -----CGGC- --AGCAC--- ----ACCGCC GGCCCTGAAA TGGAGTGGCG GCCCGTCCGC GGCGACCTCT GCGCAGTAA- TACA---GCT CGCACCGGGA C-CCCGACGC ---GGCCAC- GCCGTAAAA- CACCCAACTT ----CTGAAC GTT-GACCTC GAATCAGGTA GG
      EABb93_14  TTAGAGTTAG TAATAGCATT TATCCAAGCA CAAGTGTTTG TAGTATTAGC TTCAGCATAT ATTAAAGACG GATTAGATTT ACATTAATAG GCATAGTTTA TAGTTTAATT TATTTTATTA TGTATAACTT ATAACAATAA AAAGCTAGCT --TAATGTTA TAAGCT---- AAA--TTAAT AGGTGTT-CC T-TGCT---T ---------G CCTG--CTTG CTTGCTTGCT TGCTTG---- ---------- ---------C TTGCGCACAA ATAAAGTATA TA-------- ---------- ---------- ---------- AAAAGC-TTG CGCCTTGAAT G-AGGTTAC- --GCTTATAA AATTAAAGTA AAAGAAAAAT TATGTAATTA GGGA-AAATT ATATAATAAT AATATTGAAT ATAAATATAA TAAGA--TAT AAATATTATA A-TAAGAAAT T-AATAAAAA A---GTTTTT CGTAACT--- ----AATATA AATAATGAAA ATA--ATAAT TTTCAATTAA AA-------- -----GGTTC AATTTATAGT TTGCTAATAG -----TATTA GCTTGGT-AG T---TTACTT AACAA-GCTA -A---AGCTA GTAAATTACA AAACATAATA TAGTTTATTT C-TTTTCTTT -AAAAAATTA GAACATAT-A GTAATAT TTAAAAATA GATAGTAGAC AATCTTATAA TTATTATAAT GTACAATCTA CTAAAAATTT TATCAATACA TTTTTTGAAA ATAAATAATC ---GGATGTT TA-GCTAA-- ----CTTAGT T-TTAAC-TT --TAACT-AT AAATTTTATT GTTTAATAGC TTTATACGAA GCAT-----T ACTATTAATA -AACTTTATT GCTAGGGT-- --CC-TATTT TTATAGCTT- CCTCTCGCC- ---------- ---------- ------CAGA ACTAGGTCCT TGGGCCTAGG CCGA-AGGGC TAGAAAAA-- TACTAAAGCT AGCCGTGCCT CT---AGTG- --CCTTTTTA TTTT-ATGAA ATTTTTAT-T CTAAGTC-AA TGGGCCATAG GTTC---CAC CT-ATACAAA GCTAGTAAAT AAA-TTATGA TCATTTTAT- TATTA--TTA TAA-TATAAA TATGTTACAA TCTTCAAAAA TAATAGGAGC AGGATTA GGGATCA TTA---CCGA GTTTTC--AA CTCCC----- TAACCCTTCT GTGAAC--CT ACCT----AT--- CGTTGCTTCG GCGG-AC--T CGCCCCAGC- -CCGGACG-- ---------- -----CGGAC T-GGA-CCAG CGGCCCGCCG GGGAC-C-TC AAACTCTTG- -----TATT- CC-------A G-CATCT--- -TCTGAATAC GCC-----GC AAGGCAAAA- CAAATGAATC AAAACTTTCA ACAACGGATC TCTTGGCTCT GGCATCGATG AAGAACGCAG CG-AAACGCG ATAAGTAATG TGAATTGCAG AATCCAGTGA ATCAACGAAT CTTTGAACGC ACATTG--CG CCCGCCAGC- ATTCTGGCGG GC-ATGCCTG TTCGAGCGTC ATTTCAACC- CTCGACCTCC C-------CT-------- TGGGGGGGTC GGCGTTGGGG AC-------- -----CGGC- --AGCAC--- ----ACCGCC GGCCCTGAAA TGGAGTGGCG GCCCGTCCGC GGCGACCTCT GCGCAGTAA- TACA---GCT CGCACCGGAA C-CCCGACGC ---GGCCAC- GCCGTAAAA- CACCCAACTT ----CTGAAC GTT-GACCTC GAATCAGGTA GG
      IMI044229  TTAGAGTTAG TAATAGCCTT TATCCAAGCA CAAGTGTTTG TAGTATTAGC TTCAGCATAT ATTAAAGACG GATTAGATTT ACATTAATAG GCATAGTTTA TAGTTTAATT TATTTTATTA TGTATAACTT ATAACAATAA AAAGCTAGCC --TAATGTTA TAAGCT---- AAA--TTAAT AGGTGTC-C- ---------- ---------- ------CTTG CTTGCCTG-- ---------- ---------- ---------C TTGCGCACAA ATAAAGTATA TA-------- ---------- ---------- ---------- AAAAGC-TTG CGCCTTAAT- --AGGTTAC- --GCTTATAA AATTAAAGTA AAAGAAAAAT TATGTAATTA GGG-AAAATT ATATAATAAT AATATTGAAT ATAAATATAA TAAGA--TAT AAATATTATA A-TAAGAAAT T-AATAAAAA A---GTTTTT CGTAACT--- ----AATATA AATAATGAAA ATA--ATAAT TTTCAATTAA AA-------- -----GGTTC AATTTATAGT TTGCTAATAG -----TATTA GCTTGGT-AG T---TTACTT AACAA-GCTA -A---AGCTA GTAAATTACA AAACATAATA TAGTTTATTT C-TTTTCTTT -AAAAAATTA GAACATAT-A GTAATAT TTAAAAATA GATAGTAGAC AATCTTATAA TTATTATAAT GTACAATCTA CTAAAAATTT TATCAATACA TTTTTTGAAA ATAAATAATT ---GGATGTT TA-GCTAA-- ----CTTAGT TATTAAC-TT --TAACT-AT AAATTTTATT ATTTAATAGC TTTATGCGAA GCAT-----T ACTATTAATA -AACTTTATT GCTAGGGT-- --TCCTATTT TTATAGCTTG C--------- ---------- ---------- ---------- ---------- ---------- ---------- TAAAAAAAA- TCCTAAAGCT AGGCGTGCCT CT---AGTG- --CCTTTTTA TTTT-ATGAA ATTTTTAT-T CTAAGTC-AA TGGGCGATAG GTTC---CAC CT-ATACAAA GCTAGTAAAT AAA-TTATGA TCATTTTAT- TATTA--TTA TAA-TA-AAA TATGTTACAA TCTTCAAAAA TAATAGGAGC AGGATTA GGGATCA TTA---CCGA GTTTTC--AA CTCCC----- TAACCCTTCT GTGAAC--CT ACCT----AT--- CGTTGCTTCG GCGG-AC--T CGCCCCAGC- -CCGGACG-- ---------- -----CGGAC T-GGA-CCAG CGGCC-GCCG GGGAC-C-TC AAACTCTTG- -----TATT- CC-------A G-CATCT--- -TCTGAATAC GCC-----GC AAGGCAAAA- CAAATGAATC AAAACTTTCA ACAACGGATC TCTTGGCTCT GGCATCGATG AAGAACGCAG CG-AAATGCG ATAAGTAATG TGAATTGCAG AATCCAGTGA ATCATCGAAT CTTTGAACGC ACATTG--CG CCCGCCAGC- ATTCTGGCGG GC-ATGCCTG TTCGAGCGTC ATTTCAACC- CTCGACCTCC C-------CT-------- GGGGGAGGTC GGCGTTGGGG AC-------- -----CGGC- --AGCAC--- ----ACCGCC GGCCCTGAAA TGGAGTGGCG GCCCGTCCGC GGCGACCTCT GCGTAGTAA- TACA---GCT CGCACCGGAA C-CCCGACGC ---GGCCAC- GCCGTAAAA- CACCCAACTT ----CTGAAC GTT-GACCTC GAATCAGGTA GG
      IMI348041  TTAGAGTTAG TAATAGCCTT TATCCAAGCA CAAGTGTTTG TAGTATTAGC TACAGCATAT ATTAAAGACG GATTAGATTT ACATTAATAG GCATAGTTTA TAGTTTAATT TATTTTATTA TGTATAACTT ATAACAATAA AAAGCTAGCC --TAATGTTA TAAGCT---- AAA--TTAAT AGGTGTC-C- ---------- ---------- ------CTTG CTTGCCTGCT T--------- ---------- ---------C TTGCGCACAA ATAAAGTATA TA-------- ---------- ---------- ---------- AAAAGC-TTG TGCCTTAAT- --AGGTTAT- --GCTTATAA AATTAAAGTA AAAGAAAAAT TATGTAATTA GGG-AAAATT ATATAATAAT AATATTGAAT ATAAATATAA TAAGA--TAT AAATATTATA A-TAAGAAAT T-AATAAAAA A---GTTTTT CGTAACT--- ----AATATA AATAATGAAA ATA--ATAAT TTTCAATTAA AA-------- -----GGTTC AATTTATAGT TTGCTAATAG -----TATTA GCTTGGT-AG T---TTACTT AACAA-GCTA -A---AGCTA GTAAATTACA AAACATAATA TAGTTTATTT C-TTTTCTTT TAAAAAATTA GAACATAT-A GTAATAT TTAAAAATA GATAGTAGAC AATCTTATAA TTATTATAAT GTACAATCTA CTAAAAATTT TATCAATACA TTTTTTGAAA ATAAATAATC ---GGATGTT TA-GCTAA-- ----CTTAGT T-TTAAC-TT --TAACT-AT AAATTTTATT ATTTAATAGC TTTATGCGAA GCAT-----T ACTATTAATA -AACTTTATT GCTAGGGT-- --TCTTATTT TTATAGCTTG CCTCTCGGCC ---------- ---------- ------CCGG ACTAGGTCCT TGGGCCTAGG CCGA-AGGGC TAGAAAAAA- TCCTAAAGCT AGGCGTGCCT CT---AGTG- --CCTTTTTA TTTT-ATGAA ATTTTTAT-T CTAAGTC-AA TGGGCGATAG GTTC---CAC CT-ATACAAA GCTAGTAAAT AAA-TTATGA TCATTTTAT- TATTA--TTA TAA-TATAAA TATGTTACAA TCTTCAAAAA TAATAGGAGC AGGATTA GGGATCA TTA---CCGA GTTTTC--AA CTCCC----- TAACCCTTCT GTGAAC--CT ACCT----AT--- CGTTGCTTCG GCGG-AC--T CGCCCCAGC- -CCGGACG-- ---------- -----CGGAC T-GGA-CCAG CGGCCCGCCG GGGAC-C-TC AAACTCTTG- -----TATT- CC-------A G-CATCT--- -TCTGAATAC GCC-----GC AAGGCAAAA- CAAATGAATC AAAACTTTCA ACAACGGATC TCTTGGCTCT GGCATCGATG AAGAACGCAG CG-AAACGCG ATAAGTAATG TGAATTGCAG AATCCAGTGA ATCATCGAAT CTTTGAACGC ACATTG--CG CCCGCCAGC- ATTCTGGCGG GC-ATGCCTG TTCGAGCGTC ATTTCAACC- CTCGACCTCC C-------CT-------- TGGGGAGGTC GGCGTTGGGG AC-------- -----CGGC- --AGCAC--- ----ACCGCC GGCCCTGAAA TGGAGTGGCG GCCCGTCCGC GGCGACCTCT GCGCAGTAA- TACA---GCT CGCACCGGGA C-CCCGACGC ---GGCCAC- GCCGTAAAA- CACCCAACTT ----CTGAAC GTT-GACCTC GAATCAGGTA GG
      IMI393156  TTAGAGTTAG TAATAGCCTT TATCCAAGCA CAAGTGTTTG TAGTATTAGC TTCAGCATAT ATTAAAGACG GATTAGATTT ACATTAATAG GCATAGCTTA TAGTTTAATT TATTTTATTA TGTATAGCTT ATAACAATAT AAAGCTAACC --TAT----- -AAGCT---- AAA--TTAAT AAGTGTCGCT TGC------T ---------G ------CTTG CTTGA----- ---------- ---------- ---------- -GGCGCACAA ATAAAATATA TA-------- ---------- ---------- ---------- AAGAGCTTTA TTTCATAGCC TTAATATACG TAGCTTATTA AATTAAAGTA AAAGAAAAAT TATGTAATTA GGGA-AAATT ATATAATAGT AATATTGAAT ATAAATATAA TAAGA--TAT AAATATTATA A-TAAGAAAT T-AATAAAAA -GGGGTTTTT CGTAACT--- ----AATATA AATAATGAAA ATA--ATAAT TTTCAATTAA AA-------- -----GGTTC AATTTATAGT TTGCTAATAG -----TATTA GCTTGGTTAG T---TTACTT AACAA-GCTA -A---AGCTA GTAAGTTACA AAACATAATA TAGTTTATTT C-TTTTCTTT -AAAAAATTA GAACATAT-A GTAATAT TTAAAAATA GATAGTAGAC AATCTTATAA TTATTATAAT GTACAATCTA CTAAAAATTT TATCAATACA TTTTTTGAAA ATAAATAATC ---GAATGTT TA-GCTAA-- ----CTTAGT T-TTAACTTT ACTAATT-AC AAATTTCATT GTTTAATAGC TTTATGTAAA GCAT-----T ACTATTAATA -AACTTTATT GCTAGAAC-- --TCCTATTT TTTTTG---- ---------- ---------- ---------- ---------- -TTAGG---- -----CTATG CCTAGCAAGC TATAAAAA-- TACTAAAGCT AGGCGTGCCT CT---AGTG- --CCTTTTTA TTTT-ATGAA ATTTTTAT-T CTAAGTC-AA TGGGCCATAG GTTC---CAC CT-ATACAAG GCTAGTAAAT AAA-TTATGA TTATTTTAT- TATTA--TTA TAA-TATAAA TATGTTACAA TCTTCAAAAA TAATAGGAGC AGGATTA GGGATCA TTA---CCGA GTTTTC--AA CTCCC----- AAACCCTTAT GTGAAC--CT ACCT----AT--- CGTTGCTTCG GCGG-AC--T CGCCCCAGC- --CGGACG-- ---------- -----CGGAC T-GGA-CCAG C-GGCCGCCG GGGAC-CATC AAACTCTTG- -----TATTA TC-------A G-CATCT--- -TCTGAATAC GCC-----GC AAGGCAAAA- CAAATAAATT AAAACTTTCA ACAACGGATC TCTTGGCTCT GGCATCGATG AAGAACGCAG CG-AAATGCG ATAAGTAATG TGAATTGCAG AATCCAGTGA ATCATCGAAT CTTTGAACGC ACATTG--CG CCCGCCAGC- ATTCTGGCGG GC-ATGCCTG TTCGAGCGTC ATTTCAACC- CTCGACCTCC C-------TT-------- TGGGGAAGTC GGCGTTGGGG AC-------- -----CGGC- --AGCAC--- ----ACCGCC GGCCCTGAAA TGGAGTGGCG GCCCGTCCGC GGCGACCTCT GCGTAGTAA- ACCA---ACT CGCACCGGAA C-CCCGACGT ---GGCCAC- GCCGTAAAA- CACCCAACTT ----CTGAAC GTT-GACCTC GAATCAGGTA GG
      IMI393157  TTAGAGTTAG TAATAGCCTT TATCCAAGCA CAAGTGTTTG TAGTATTAGC TTCAGCATAT ATTAAAGACG GATTAGATTT ACATTAATAG GCATAGCTTA TAGTTTAATT TATTTTATTA TGTATAGCTT ATAACAATAT AAAGCTAACC --TAT----- -AAGCT---- AAA--TTAAT AAGTGTCGCT TGC------T ---------G ------CTTG CTTGC----- ---------- ---------- ---------- -GGCGCACAA ATAAAATATA TA-------- ---------- ---------- ---------- AAGAGCTTTA TTTCATAGCC TTAATATACG TAGCTTATTA AATTAAAGTA AAAGAAAAAT TATGTAATTA GGGA-AAATT ATATAATAGT AATATTGAAT ATAAATATAA TAAGA--TAT AAATATTATA A-TAAGAAAT T-AATAAAAA -GGGGTTTTT CGTAACT--- ----AATATA AATAATGAAA ATA--ATAAT TTTCAATTAA AA-------- -----GGTTC AATTTATAGT TTGCTAATAG -----TATTA GCTTGGTTAG T---TTACTT AACAA-GCTA -A---AGCTA GTAAGTTACA AAACATAATA TAGTTTATTT C-TTTTCTTT -AAAAAATTA GAACATAT-A GTAATAT TTAAAAATA GATAGTAGAC AATCTTATAA TTATTATAAT GTACAATCTA CTAAAAATTT TATCAATACA TTTTTTGAAA ATAAATAATC ---GAATGTT TA-GCTAA-- ----CTTAGT T-TTAACTTT ACTAATT-AC AAATTTCATT GTTTAATAGC TTTATGTAAA GCAT-----T ACTATTAATA -AACTTTATT GCTAGAAC-- --TCCTATTT TTTTTG---- ---------- ---------- ---------- ---------- -TTAGG---- -----CTATG CCTAGCAAGC TATAAAAA-- TACTAAAGCT AGGCGTGCTT CT---AGTG- --CCTTTTTA TTTT-ATGAA ATTTTTAT-T CTAAGTC-AA TGGGCCATAG GTTC---CAC CT-ATACAAG GCTAGTAAAT AAA-TTATGA TTATTTTAT- TATTA--TTA TAA-TATAAA TATGTTACAA TCTTCAAAAA TAATAGGAGC AGGATTA GGGATCA TTA---CCGA GTTTTC--AA CTCCC----- AAACCCTTAT GTGAAC--CT ACCT----AT--- CGTTGCTTCG GCGG-AC--T CGCCCCAGC- --CGGACG-- ---------- -----CGGAC T-GGA-CCAG C-GGCCGCCG GGGAC-CATC AAACTCTTG- -----TATTA TC-------A G-CATCT--- -TCTGAATAC GCC-----GC AAGGCAAAA- CAAATAAATT AAAACTTTCA ACAACGGATC TCTTGGCTCT GGCATCGATG AAGAACGCAG CG-AAATGCG ATAAGTAATG TGAATTGCAG AATCCAGTGA ATCATCGAAT CTTTGAACGC ACATTG--CG CCCGCCAGC- ATTCTGGCGG GC-ATGCCTG TTCGAGCGTC ATTTCAACC- CTCGACCTCC C-------TT-------- TGGGGAAGTC GGCGTTGGGG AC-------- -----CGGC- --AGCAC--- ----ACCGCC GGCCCTGAAA TGGAGTGGCG GCCCGTCCGC GGCGACCTCT GCGTAGTAA- ACCA---ACT CGCACCGGAA C-CCCGACGT ---GGCCAC- GCCGTAAAA- CACCCAACTT ----CTGAAC GTT-GACCTC GAATCAGGTA GG
          Bb169  TTAGAGTTAG TAATAGCCTT TATCCAAGCA CAAGTGTTTG TAGTATTAGC TTCAGCATAT ATTAAAGACG GATTAGATTT ACATTAATAG GCATAGTTTA TGGTTTAATT TATTTTATTA TGTATAATTT ATAACAATAA AAAGCTAGCC --TAATGTTA TAAGCT---- AAA--TTAAT GGGTGTC-C- ---------- ---------- ------CTTC CTTGC----- ---------- ---------- ---------- ----GCACAA ATAAAGTATA TA-------- ---------- ---------- ---------- AAAGGC-TTG CGCCTTAAT- --AGGTTA-- C-GCTTATAA AATTAAAGTA AAAGAGGAAT TATGTAATTA GGGA-GAATT ATATAATAAT AATATTGAAT ATAAATATAA TAAGA--TAT AAATATTATA A-TAAGAAAT T-AATAAAAA A---GTTTTT CGTAACT--- ----AATATA AATAATGAAA ATA--ACAAT TTTCAATTAA AA-------- -----GGTTC AATTTATAGT TTGCTAATAG -----TATTA GCTTGGT-AG T---TTATTA AACAC-GCTA -A---AGCTA GTAAATTACA AAACATAATA TAGTTTATTT C-TTTTCTTT -AAAAAATTA GAACATAT-A GTAATAT TTAAAAATA GATAGTAGAC AATCTTATAA TTATTATAAT GTACAATCTA CTAAAAATTT TATCAATACA TTTTTTGAAA ATAAATAATC ---GGATGTT TA-GCTAA-- ----CTTAGT T-TTAAC-TT --TAACT-AT AAATTTTATT ATTTAATAGC TTTATGCGAA GCAT-----T ACTATTAATA -AACTTTATT GCTAGGGT-- --TCTTATTT TTATAGCTTG C--------- ---------- ---------- ---------- ---------- ---------- ---------- TAGAAAAAA- TCCTAAAGCT AGGCGTGCCT CT---AGTG- --CCTTTTTA TTTT-ATGAA ATTTTTAT-T CTAAGTC-AA TGGGCGATAG GTTC---CAC CT-ATACAAA GCTAGTAAAT AAA-TTATGA TCATTTTAT- TATTA--TTA TAA-TATAAA TATGTTACAA TCTTCAAAAA TAATAGGAGC AGGATTA GGGATCA TTA---CCGA GTTTTC--AA CTCCC----- CAACCCTTCT GTGAAC--CT ACCT----AT--- CGTTGCTTCG GCGG-AC--T CGCCCCAGC- -CCGGACG-- ---------- -----CGGAC T-GGA-CCAG CGGCCCGCCG GGGAC-C-TC AAACTCCTG- -----TATT- CC-------A G-CATCT--- -TCTGAATAC GCC-----GC AAGGCAAAAA CAAATGAATC AAAACTTTCA ACAACGGATC TCTTGGCTCT GGCATCGATG AAGAACGCAG CG-AAATGCG ATAAGTAATG TGAATTGCAG AATCCAGTGA ATCATCGAAT CTTTGAACGC ACATTG--CG CCCGCCAGC- ATTCTGGCGG GC-ATGCCTG TTCGAGCGTC ATTTCAACC- CTCGACCTCC C-------CT-------- TGGGGAGGTC GGCGTTGGGG AC-------- -----CGGC- --AGCAC--- ----ACCGCC GGCCCTGAAA TGGAGTGGCG GCCCGTCCGC GGCGACCTCT GCGTAGTAA- TACA---GCT CGCACCGGAA C-CCCGACGC ---GGCCAC- GCCGTAAAA- CACCCAACTT ----CTGAAC GTT-GACCTC GAATCAGGTA GG
          Bb216  TTAGAGTTAG TAATAGCCTT TATCCAAGCA CAGGTGTTTG TAGTATTAGC TTCAGCATAT ATTAAAGACG GATTAGATTT ACATTGATAG GCATAGTTTA TGGTTTAATT TATTTTATTA TGTATAATTT ATAACAATAA AAAGCTAGCC --TAATGTTA TAAGCT---- AAA--TTAAT GGGTGTC-C- ---------- ---------- ------CTTC CTTGC----- ---------- ---------- ---------- ----GCACAA ATAAAGTATA TA-------- ---------- ---------- ---------- AAAGGC-TTG CGCCTTAAT- --AGGTTA-- C-GCTTATAA AATTAAAGTA AAAGAAGAAT TATGTAATTA GGGA-GAATT ATATAATAAT AATATTGAAT ATAAATATAA TAAGA--TAT AAATATTATA A-TAAGAAAT T-AATAAAAA A---GTTTTT CGTAACT--- ----AATATA AATAATGAAA ATA--ACAAT TTTCAATTAA AA-------- -----GGTTC AATTTATAGT TTGCTAATAG -----TATTA GCTTGGT-AG T---TTATTA AACAC-GCTA -A---AGCTA GTAAATTACA AAACATAATA TAGTTTATTT C-TTTTCTTT -AAAAAATTA GAACATAT-A GTAATAT TTAAAAATA GATAGTAGAC AATCTTATAA TTATTATAAT GTACAATCTA CTAAAAATTT TATCAATACA TTTTTTGAAA ATAAATAATC ---GGATGTT TA-GCTAA-- ----CTTAGT T-TTAAC-TT --TAACT-AT AAATTTTATT ATTTAATAGC TTTATGCGAA GCAT-----T ACTATTAATA -AACTTTATT GCTAGGGT-- --TCTTATTT TTATAGCTTG C--------- ---------- ---------- ---------- ---------- ---------- ---------- TAGAAAAAA- TCCTAAAGCT AGGCGTGCCT CT---AGTG- --CCTTTTTA TTTT-ATGAA ATTTTTAT-T CTAAGTC-AA TGGGCGATAG GTTC---CAC CT-ATACAAA GCTAGTAAAT AAA-TTATGA TCATTTTAT- TATTA--TTA TAA-TATAAA TATGTTACAA TCTTCAAAAA TAATAGGAGC AGGATTA GGGATCA TTA---CCGA GTTTTC--AA CTCCC----- CAACCCTTCT GTGAAC--CT ACCT----AT--- CGTTGCTTCG GCGG-AC--T CGCCCCAGC- -CCGGACG-- ---------- -----CGGAC T-GGA-CCAG CGGCCCGCCG GGGAC-C-TC AAACTCCTG- -----TATT- CC-------A G-CATCT--- -TCTGAATAC GCC-----GC AAGGCAAAAA CAAATGAATC AAAACTTTCA ACAACGGATC TCTTGGCTCT GGCATCGATG AAGAACGCAG CG-AAATGCG ATAAGTAATG TGAATTGCAG AATCCAGTGA ATCATCGAAT CTTTGAACGC ACATTG--CG CCCGCCAGC- ATTCTGGCGG GC-ATGCCTG TTCGAGCGTC ATTTCAACC- CTCGACCTCC C-------CT-------- TGGGGAGGTC GGCGTTGGGG AC-------- -----CGGC- --AGCAC--- ----ACCGCC GGCCCTGAAA TGGAGTGGCG GCCCGTCCGC GGCGACCTCT GCGTAGTAA- TACA---GCT CGCACCGGAA C-CCCGACGC ---GGCCAC- GCCGTAAAA- CACCCAACTT ----CTGAAC GTT-GACCTC GAATCAGGTA GG
          Bb220  TTAGAGTTAG TAATAGCCTT TATCCAAGCA CAAGTGTTTG TAGTATTAGC TTCAGCATAT ATTAAAGACG GATTAGATTT ACATTAATAG GCATAGTTTA TAGTTTAATT TATTTTATTA TGTATAATTT ATAACAATAA AAAGCTAGCC --TAATGTTA TAAGCT---- AAA--TTAAT GGGTGTC-C- ---------- ---------- ------CTTC CTTGC----- ---------- ---------- ---------- ----GCACAA ATAAAGTATA TA-------- ---------- ---------- ---------- AAACGC-TTG CGCCTTAAT- --AGGTTA-- C-GCTTATAA AATTAAAGTA AAAGAAAAAT TATGTAATTA GGGA-GAATT ATATAATAAT AATATTGAAT ATAAATATAA TAAGA--TAT AAATATTATA A-TAAGAAAT T-AATAAAAA A---GTTTTT CGTAACT--- ----AATATA AATAATGAAA ATA--ACAAT TTTCAATTAA AA-------- -----GGTTC AATTTATAGT TTGCTAATAG -----TATTA GCTTGGT-AG T---TTATTA AACAC-GCTA -A---AGCTA GTAAATTACA AAACATAATA TAGTTTATTT C-TTTTCTTT -AAAAAATTA GAACATAT-A GTAATAT TTAAAAATA GATAGTAGAC AATCTTATAA TTATTATAAT GTACAATCTA CTAAAAATTT TATCAATACA TTTTTTGAAA ATAAATAATC ---GGATGTT TA-GCTAA-- ----CTTAGT T-TTAAC-TT --TAACT-AT AAATTTTATT ATTTAATAGC TTTATGCGAA GCAT-----T ACTATTAATA -AACTTTATT GCTAGGGT-- --TCTTATTT TTATAGCTTG C--------- ---------- ---------- ---------- ---------- ---------- ---------- TAGAAAAAA- TCCTAAAGCT AGGCGTGCCT CT---AGTG- --CCTTTTTA TTTT-ATGAA ATTTTTAT-T CTAAGTC-AA TGGGCGATAG GTTC---CAC CT-ATACAAA GCTAGTAAAT AAA-TTATGA TCATTTTAT- TATTA--TTA TAA-TATAAA TATGTTACAA TCTTCAAAAA TAATAGGAGC AGGATTA GGGATCA TTA---CCGA GTTTTC--AA CTCCC----- CAACCCTTCT GTGAAC--CT ACCT----AT--- CGTTGCTTCG GCGG-AC--T CGCCCCAGC- -CCGGACG-- ---------- -----CGGAC T-GGA-CCAG CGGCCCGCCG GGGAC-C-TC AAACTCCTG- -----TATT- CC-------A G-CATCT--- -TCTGAATAC GCC-----GC AAGGCAAAAA CAAATGAATC AAAACTTTCA ACAACGGATC TCTTGGCTCT GGCATCGATG AAGAACGCAG CG-AAATGCG ATAAGTAATG TGAATTGCAG AATCCAGTGA ATCATCGAAT CTTTGAACGC ACATTG--CG CCCGCCAGC- ATTCTGGCGG GC-ATGCCTG TTCGAGCGTC ATTTCAACC- CTCGACCTCC C-------CT-------- TGGGGAGGTC GGCGTTGGGG AC-------- -----CGGC- --AGCAC--- ----ACCGCC GGCCCTGAAA TGGAGTGGCG GCCCGTCCGC GGCGACCTCT GCGTAGTAA- TACA---GCT CGCACCGGAA C-CCCGACGC ---GGCCAC- GCCGTAAAA- CACCCAACTT ----CTGAAC GTT-GACCTC GAATCAGGTA GG
          Bb228  TTAGAGTTAG TAATAGCCTT TATCCAAGCA CAAGTGTTTG TAGTATTAGC TTCAGCATAT ATTAAAGACG GATTAGATTT ACATTAATAG GCATAGTTTA TAGTTTAATT TATTTTATTA TGTATAATTT ATAACAATAC AAAGCTAGCC --TAATGTTA TAAGCT---- AAA--TTAAT AGGTGTC-C- ---------- ---------- ------CTTC CTTGC----- ---------- ---------- ---------- ----GCACAA ATAAAGTATA TA-------- ---------- ---------- ---------- AAAC-C-TTG CGCCTTAAT- --AGGTTA-- C-GCTTATAA AATTAAAGTA AAAGAAAAAT TATGTAATTA GGGA-CAATT ATATAATAAT AATATTGAAT ATAAATATAA TAAGA--TAT AAATATTATA A-TAAGAAAT T-AATAAAAA C---GTTTTT CGTAACT--- ----AATATA AATAATGAAA ATA--ACAAT TTTCAATTAA AA-------- -----GGTTC AATTTATAGT TTGCTAATAG -----TATTA GCTTGGT-AG T---TTATTA AACA--ACTA -A---AGCTA GTAAATTACA AAACATAATA TAGTTTATTT C-TTTTCTTT -AAAAAATTA GAACATAT-A GTAATAT TTAAAAATA GATAGTAGAC AATCTTATAA TTATTATAAT GTACAATCTA CTAAAAATTT TATCAATACA TTTTTTGAAA ATAAATAATC ---GGATGTT TA-GCTAA-- ----CTTAGT T-TTAAC-TT --TAACT-AT AAATTTTATT ATTTAATAGC TTTATGCGAA GCAT-----T ACTATTAATA -AACTTTATT GCTAGGGT-- --TCTTATTT TTATAGCTTG C--------- ---------- ---------- ---------- ---------- ---------- ---------- TAGAAAAAA- TCCTAAAGCT AGGCGTGCCT CT---AGTG- --CCTTTTTA TTTT-ATGAA ATTTTTAT-T CTAAGTC-AA TGGGCGATAG GTTC---CAC CT-ATACAAA GCTAGTAAAT AAA-TTATGA TCATTTTAT- TATTA--TTA TAA-TATAAA TATGTTACAA TCTTCAAAAA TAATAGGAGC AGGATTA GGGATCA TTA---CCGA GTTTTC--AA CTCCC----- CAACCCTTCT GTGAAC--CT ACCT----AT--- CGTTGCTTCG GCGG-AC--T CGCCCCAGC- -CCGGACG-- ---------- -----CGGAC T-GGA-CCAG CGGCCCGCCG GGGAC-C-TC AAACTCCTG- -----TATT- CC-------A G-CATCT--- -TCTGAATAC GCC-----GC AAGGCAAAAA CAAATGAATC AAAACTTTCA ACAACGGATC TCTTGGCTCT GGCATCGATG AAGAACGCAG CG-AAATGCG ATAAGTAATG TGAATTGCAG AATCCAGTGA ATCATCGAAT CTTTGAACGC ACATTG--CG CCCGCCAGC- ATTCTGGCGG GC-ATGCCTG TTCGAGCGTC ATTTCAACC- CTCGACCTCC C-------CT-------- TGGGGAGGTC GGCGTTGGGG AC-------- -----CGGC- --AGCAC--- ----ACCGCC GGCCCTGAAA TGGAGTGGCG GCCCGTCCGC GGCGACCTCT GCGTAGTAA- TACA---GCT CGCACCGGAA C-CCCGACGC ---GGCCAC- GCCGTAAAA- CACCCAACTT ----CTGAAC GTT-GACCTC GAATCAGGTA GG
          Bb327  TTAGAGTTAG TAATAGCCTT TATCCAAGCA CAAGTGTTTG TAGTATTAGC TTCAGCATAT ATTAAAGACG GATTAGATTT ACATTAATAG GCATAGTTTA TAGTTTAATT TATTTTATTA TGTATAATTT ATAACAATAA AAAGCTAGCC --TAATGTTA TAAGCT---- AAA--TTAAT AGGTGTC-C- ---------- ---------- ------CTTC CTTGC----- ---------- ---------- ---------- ----GCACAA ATAAAGTATA TA-------- ---------- ---------- ---------- AAAC-C-TTG CGCCTTAAT- --AGGTTA-- C-GCTTATAA AATTAAAGTA AAAGAAGAAT TATGTAATTA GGGA-CAATT ATATAATAAT AATATTGAAT ATAAATATAA TAAGA--TAT AAATATTATA A-TAAGAAAT T-AATAAAAA A---CTTTTT CGTAACT--- ----AATATA AATAATGAAA ATA--ACAAT TTTCAATTAA AA-------- -----GGTTC AATTTATAGT TTGCTAATAG -----TATTA GCTTGGT-AG T---TTATTA AACA--ACTA -A---AGCTA GTAAATTACA AAACATAATA TAGTTTATTT C-TTTTCTTT -AAAAAATTA GAACATAT-A GTAATAT TTAAAAATA GATAGTAGAC AATCTTATAA TTATTATAAT GTACAATCTA CTAAAAATTT TATCAATACA TTTTTTGAAA ATAAATAATC ---GGATGTT TA-GCTAA-- ----CTTAGT T-TTAAC-TT --TAACT-AT AAATTTTATT ATTTAATAGC TTTATGCGAA GCAT-----T ACTATTAATA -AACTTTATT GCTAGGGT-- --TCTTATTT TTATAGCTTG C--------- ---------- ---------- ---------- ---------- ---------- ---------- TAGAAAAAA- TCCTAAAGCT AGGCGTGCCT CT---AGTG- --CCTTTTTA TTTT-ATGAA ATTTTTAT-T CTAAGTC-AA TGGGCGATAG GTTC---CAC CT-ATACAAA GCTAGTAAAT AAA-TTATGA TCATTTTAT- TATTA--TTA TAA-TATAAA TATGTTACAA TCTTCAAAAA TAATAGGAGC AGGATTA GGGATCA TTA---CCGA GTTTTC--AA CTCCC----- CAACCCTTCT GTGAAC--CT ACCT----AT--- CGTTGCTTCG GCGG-AC--T CGCCCCAGC- -CCGGACG-- ---------- -----CGGAC T-GGA-CCAG CGGCCCGCCG GGGAC-C-TC AAACTCCTG- -----TATT- CC-------A G-CATCT--- -TCTGAATAC GCC-----GC AAGGCAAAAA CAAATGAATC AAAACTTTCA ACAACGGATC TCTTGGCTCT GGCATCGATG AAGAACGCAG CG-AAATGCG ATAAGTAATG TGAATTGCAG AATCCAGTGA ATCATCGAAT CTTTGAACGC ACATTG--CG CCCGCCAGC- ATTCTGGCGG GC-ATGCCTG TTCGAGCGTC ATTTCAACC- CTCGACCTCC C-------CT-------- TGGGGAGGTC GGCGTTGGGG AC-------- -----CGGC- --AGCAC--- ----ACCGCC GGCCCTGAAA TGGAGTGGCG GCCCGTCCGC GGCGACCTCT GCGTAGTAA- TACA---GCT CGCACCGGAA C-CCCGACGC ---GGCCAC- GCCGTAAAA- CACCCAACTT ----CTGAAC GTT-GACCTC GAATCAGGTA GG
      EABb06_03  TTAGAGTTAG TAATAGCATT TATCCAAGCA CAAGTGTTTG TAGTATTAGC TTCAGCATAT ATTAAAGACG GATTAGATTT ACATTAATAG GCATAGTTTA TAGTTTAATT TATTTTATTA TGTATAACTT ATAACAATAA AAAGCTAGCC --TAATGTTA TAAGCT---- AAA--TTAAT AGGTGTC-C- ---------- ---------- ------CTTG CTTGCCTGCT TGCTTGCTT- ---------- ---------C TTGCGCACAA ATAAAGTATA TA-------- ---------- ---------- ---------- AAAAGC-TTG CGCCTTAAT- --AG-CTAC- --GCTTATAA AATTAAAGTA AAAGAAGAAT TATGTAATTA GGGA-GGATT ATATAAGAAT AATATTGAAT ATAAATATAA TAAGA--TAT AAATATTATA A-TAAGAAAT T-AATAAAAA A---GTTTTT CGTAACT--- ----AATATA AATAATGAAA ATA--ATAAT TTTCAATTAA AA-------- -----GGTTC AATTTATAGT TTGCTAATAG -----TATTA GCTTGGT-AG T---TTACTT AACAA-GCTA -A---AGCTA GTAAATTACA AAACATAATA TAGTTTATTT C-TTTTCTTT -AAAAAATTA GAACATAT-A GTAATAT TTAAAAATA GATAGTAGAC AATCTTATAA TTATTATAAT GTACAATCTA CTAAAAATTT TATCAATACA TTTTTTGAAA ATAAATAAGT ---GGATGTT TA-GCTAA-- ----CTTAGT T-TTAAC-TT --TAACT-AT AAATTTTATT GTTTAATATC TTTATACGAA GCAT-----T ACTATTAATA -AACTTTATT GCTAGGGT-- --CCCTATTT TTATACCTT- CCTCGCGCCG ATTTTTTTCT TACTAGGAAA AAAATACAGA ACTAGGTCCT TGGGCCTAGG CCGA-AGGGC TAGAAAAA-- TACTAAAGCT AGCCGTGCCT CT---AGTG- --CCTTTTTA TTTTTATGAA ATTTTTAT-T CTAAGTC-AA TGGGCCATGG GTCC---CAC CT-ATACAAA GCTAGTAAAT AAAATTATGA TCATTTTATA TATTTATTTA TAAATATAAA TATGTTACAA TCTTCAAAAA TAATAGGAGC AGGATTA GGGATCA TTA---CCGA GTTTTC--AA CTCCC----- TAACCCTTCT GTGAAC--CT ACCT----AT--- CGTTGCTTCG GCGG-AC--T CGCCCCAGC- -CCGGACG-- ---------- -----CGGAC T-GGA-CCAG CGGCCCGCCG GGGAC-C-TC AAACTCTTG- -----TATT- CC-------A G-CATCT--- -TCTGAATAC GCC-----GC AAGGCAAAA- CAAATGAATC AAAACTTTCA ACAACGGATC TCTTGGCTCT GGCATCGATG AAGAACGCAG CG-AAACGCG ATAAGTAATG TGAATTGCAG AATCCAGTGA ATCATCGAAT CTTTGAACGC ACATTG--CG CCCGCCAGC- ATTCTGGCGG GC-ATGCCTG TTCGAGCGTC ATTTCAACC- CTCGACCTCC C-------CT-------- TGGGGGGGTC GGCGTTGGGG AC-------- -----CGGC- --AGCAC--- ----ACCGCC GGCCCTGAAA TGGAGTGGCG GCCCGTCCGC GGCGACCTCT GCGCAGTAA- TACA---GCT CGCACCGGAA C-CCCGACGC ---GGCCAC- GCCGTAAAA- CACCCAACTT ----CTGAAC GTT-GACCTC GAATCAGGTA GG
      IMI012943  TTAGAGTTAG TAATAGCCTT TATCCAAGCA CAAGTGTTTG TAGTATTAGC TTCAGCATAT ATTAAAGATG GATTAGATTT ACATTAATAG GCATAGCTTA TAGTTTAATT TATTTTATTA TGTATAGCTT ATAACAATAT AAAGCTAACA --TGATATTA TAAGCT---- AAA--TTAAT AAGTGTCGCT TGC------T ---------G ------CTTG CTTGC----- ---------- ---------- ---------- -GGCACACAA ATAAAATATA TA-------- ---------- ---------- ---------- AAGAGCTTTA TTTCATAGCC TTAATATACG TAGCTTATTA AATTAAAGTA AAAGAAAAAT TATGTAATTA GGGA-AAATT ATATAATAGT AATATTGAAT ATAAATATAA TAAGA--TAT AAATATTATA A-TAAGAAAT T-AATAAAAA -GGGGTTTTT CGTAACT--- ----AATATA AATAATGAAA ATA--ATAAT TTTCAATTAA AA-------- -----GGTTC AATTTATAGT TTGCTAATAG -----TATTA GCTTGGTTAG TAGCTTACTT AACAA-GCTA -A---AGCTA ATAAGTTACA AAACATAATA TAGTTTATTT C-TTTTCTTT -AAAAAATTA GAACATAT-A GTAATAT TTAAAAATA GATAGTAGAC AATCTTATAA TTATTATAAT GTACAATCTA CTAAAAATTT TATCAATACA TTTTTTGAAA ATAAATAATC ---GAATGTT TA-GCTAA-- ----CTTAGT T-TTAACTTT ACTAATT-AC AAATTTCATT GTTTAATAGC TTTATGTAAA GCAT-----T ACTATTAATA -AACTTTATT GCTAGAAC-- --TCCTATTT TTTT-G---- ---------- ---------- ---------- ---------- -TTAG----- -----CTACG CCTAGCAAGC TATAAAAA-- TACTAAAGCT AGGCGTGCTT CT---AGTG- --CCTTTTTA TTTT-ATGAA ATTTTTAT-T CTAAGTC-AA TGGGCCATAG GTTC---CAC CT-ATACAAG GCTAGTAAAT AAA-TTATGA TTATTTTAT- TATTA--TTA TAA-TATAAA TATGTTACAA TCTTCAAAAA TAATAGGAGC AGGATTA GGGATCA TTA---CCGA GTTTTC--AA CTCCC----- AAACCCTTAT GTGAAC--CT ACCT----AT--- CGTTGCTTCG GCGG-AC--T CGCCCCAGC- --CGGACG-- ---------- -----CGGAC T-GGA-CCAG C-GGCCGCCG GGGAC-CATC AAACTCTTG- -----TATTA TC-------A G-CATCT--- -TCTGAATAC GCC-----GC AAGGCAAAA- CAAATAAATT AAAACTTTCA ACAACGGATC TCTTGGCTCT GGCATCGATG AAGAACGCAG CG-AAATGCG ATAAGTAATG TGAATTGCAG AATCCAGTGA ATCATCGAAT CTTTGAACGC ACATTG--CG CCCGCCAGC- ATTCTGGCGG GC-ATGCCTG TTCGAGCGTC ATTTCAACC- CTCGACCTCC C-------TT-------- TGGGGAAGTC GGCGTTGGGG AC-------- -----CGGC- --AGCAC--- ----ACCGCC GGCCCTGAAA TGGAGTGGCG GCCCGTCCGC GGCGACCTCT GCGTAGTAA- ACCA---ACT CGCACCGGAA C-CCCGACGT ---GGCCAC- GCCGTAAAA- CACCCAACTT ----CTGAAC GTT-GACCTC GAATCAGGTA GG
      IMI298057  TTAGAGTTAG TAATAGCCTT TATCCAAGCA CAAGTGTTTG TAGTATTAGC TTCAGCATAT ATTAAAGACG GATTAGATTT ACATTAATAG GCATAGTTTA TAGTTTAATT TATTTTATTA TGTATAACTT ATAACAATAA AAAGCTAGCC --TAATGCTA TAAGCT---- AAA--TTAAT AGGTGTC-C- ---------- ---------- ------CTTG CTTGCCTGCT TGCTT----- ---------- ---------C TTGCGCACAA ATAAAGTATA TA-------- ---------- ---------- ---------- AAAAGC-TTG CGCCTTAAT- --AGGTTAT- --GCTTATAA AATTAAAGTA AAAGAAAAAT TATGTAATTA GGG-AAAATT ATATAATAAT AATATTGAAT ATAAATATAA TAAGA--TAT AAATATTATA A-TAAGAAAT T-AATAAAAA A---GTTTTT CGTAACT--- ----AATATA AATAATGAAA ATA--ATAAT TTTCAATTAA AA-------- -----GGTTC AATTTATAGT TTGCTAATAG -----TATTA GCTTGGT-AG T---TTACTT AACAA-GCTA -A---AGCTA GTAAATTACA AAACATAATA TAGTTTATTT C-TTTTCTTT -AAAAAATTA GAACATAT-A GTAATAT TTAAAAATA GATAGTAGAC AATCTTATAA TTATTATAAT GTACAATCTA CTAAAAATTT TATCAATACA TTTTTTGAAA ATAAATAATC ---GGATGTT TA-GCTAA-- ----CTTAGT T-TTAAC-TT --TAACT-AT AAATTTTATT ATTTAATAGC TTTATGCGAA GCAT-----T ACTATTAATA -AACTTTATT GCTAGGGT-- --TCCTATTT TTATAGCTTG CCTCTCGGCC ---------- ---------- ------CCGG ACTAGGTCCA GGGGCCTAGG CCGA-AGGGC TAGAAAAA-- TCCTAAAGCT AGGCGTGCCT CT---AGTG- --CCTTTTTA TTTT-ATGAA ATTTTTAT-T CTAAGTC-AA TGGGCGATAG GTTC---CAC CT-ATACAAA GCTAGTAAAT AAA-TTATGA TCATTTTAT- TATTA--TTA TAA-TATAAA TATGTTACAA TCTTCAAAAA TAATAGGAGC AGGATTA GGGATCA TTA---CCGA GTTTTC--AA CTCCC----- TAACCCTTCT GTGAAC--CT ACCT----AT--- CGTTGCTTCG GCGG-AC--T CGCCCCAGC- -CCGGACG-- ---------- -----CGGAC T-GGA-CCAG CGGCCCGCCG GGGAC-C-TC AAACTCTTG- -----TATT- CC-------A G-CATCT--- -TCTGAATAC GCC-----GC AAGGCAAAA- CAAATGAATC AAAACTTTCA ACAACGGATC TCTTGGCTCT GGCATCGATG AAGAACGCAG CG-AAACGCG ATAAGTAATG TGAATTGCAG AATCCAGTGA ATCATCGAAT CTTTGAACGC ACATTG--CG CCCGCCAGC- ATTCTGGCGG GC-ATGCCTG TTCGAGCGTC ATTTCAACC- CTCGACCTCC C-------CT-------- TGGGGAGGTC GGCGTTGGGG AC-------- -----CGGC- --AGCAC--- ----ACCGCC GGCCCTGAAA TGGAGTGGCG GCCCGTCCGC GGCGACCTCT GCGCAGTAA- TACA---GCT CGCACCGGGA C-CCCGACGC ---GGCCAC- GCCGTAAAA- CACCCAACTT ----CTGAAC GTT-GACCTC GAATCAGGTA GG
      IMI331267  TTAGAGTTAG TAATAGCCTT TATCCAAGCA CAAGTGTTTG TAGTATTAGC TTCAGCATAT ATTAAAGACG GATTAGATTT ACATTAATAG GCATAGTTTA TAGTTTAATT TATTTTATTA TGTATAACTT ATAACAATAA AAAGCTAGCC --TAATGTTA TAAGCT---- AAA--TTAAT AGGTGTC-C- ---------- ---------- ------CTTG CTTGCT---- ---------- ---------- ---------C TTGCGCACAA ATAAAGTATA TA-------- ---------- ---------- ---------- AAAAGC-TTG CGCCTTAAT- --AGGTTAC- --GCTTATAA AATTAAAGTA AAAGAAAAAT TATGTAATTA GGG-AAAATT ATATAATAAT AATATTGAAT ATAAATATAA TAAGA--TAT AAATATTATA A-TAAGAAAT T-AATAAAAA A---GTTTTT CGTAACT--- ----AATATA AATAATGAAA ATA--ATAAT TTTCAATTAA AA-------- -----GGTTC AATTTATAGT TTGCTAATAG -----TATTA GCTTGGT-AG T---TTACTT AACAA-GCTA -A---AGCTA GTAAATTACA AAACATAATA TAGTTTATTT C-TTTTCTTT -AAAAAATTA GAACATAT-A GTAATAT TTAAAAATA GATAGTAGAC AATCTTATAA TTATTATAAT GTACAATCTA CTAAAAATTT TATCAATACA TTTTTTGAAA ATAAATAATT ---GGATGTT TA-GCTAA-- ----CTTAGT T-TTAAC-TT --TAACT-AT AAATTTTATT ATTTAATAGC TTTATGCGAA GCAT-----T ACTATTAATA -AACTTTATT GCTAGGGT-- --TCCTATTT TTATAGCTTG CCTCTCGGCC ---------- ---------- ------CAGG ACTAGGTCCT TGGGCCTAGG CCGA-AGGGC TAGAAAAAA- TCCTAAAGCT AGGCGTGCCT CT---AGTG- --CCTTTTTA TTTT-ATGAA ATTTTTAT-T CTAAGTC-AA TGGGCGATAG GTTC---CAC CT-ATACAAA GCTAGTAAAT AAA-TTATGA TCATTTTAT- TATTA--TTA TAA-TATAAA TATGTTACAA TCTTCAAAAA TAATAGGAGC AGGATTA GGGATCA TTA---CCGA GTTTTC--AA CTCCC----- TAACCCTTCT GTGAAC--CT ACCT----AT--- CGTTGCTTCG GCGG-AC--T CGCCCCAGC- -CCGGACG-- ---------- -----CGGAC T-GGA-CCAG CGGCCCGCCG GGGAC-C-TC AAACTCTTG- -----TATT- CC-------A G-CATCT--- -TCTGAATAC GCC-----GC AAGGCAAAA- CAAATGAATC AAAACTTTCA ACAACGGATC TCTTGGCTCT GGCATCGATG AAGAACGCAG CG-AAATGCG ATAAGTAATG TGAATTGCAG AATCCAGTGA ATCATCGAAT CTTTGAACGC ACATTG--CG CCCGCCAGC- ATTCTGGCGG GC-ATGCCTG TTCGAGCGTC ATTTCAACC- CTCGACCTCC C-------CT-------- GGGGGAGGTC GGCGTTGGGG AC-------- -----CGGC- --AGCAC--- ----ACCGCC GGCCCTGAAA TGGAGTGGCG GCCCGTCCGC GGCGACCTCT GCGTAGTAA- TACA---GCT CGCACCGGAA C-CCCGACGC ---GGCCAC- GCCGTAAAA- CACCCAACTT ----CTGAAC GTT-GACCTC GAATCAGGTA GG
      IMI331273  TTAGAGTTAG TAATAGCATT TATCCAAGCA CAAGTGTTTG TAGTATTAGC TTCAGCATAT ATTAAAGACG GATTAGATTT ACATTAATAG GCATAGTTTA TAGTTTAATT TATTTTATTA TGTATAACTT ATAACAATAA AAAGCTAGCC --TAATGTTA TAAGCT---- AAA--TTAAT AGGTGTT-C- ---------- ---------- ------CTTG CTTGCCTGCT TGCT------ ---------- ---------- -TGCGCACAA ATAAAGTATA TA-------- ---------- ---------- ---------- AAAAGC-TTG CGCCTTAAT- --AGGTTAC- --GCTTATAA AATTAAAGTA AAAGAAAAAT TATGTAATTA GGGA-GAATT ATATAATAAT AATATTGAAT ATAAATATAA TAAGA--TAT AAATATTATA A-TAAGAAAT T-AATAAAAA A---GTTTTT CGTAACT--- ----AATATA AATAATGAAA ATA--ATAAT TTTCAATTAA AA-------- -----GGTTC AATTTATAGT TTGCTAATAG -----TATTA GCTTGGT-AG T---TTACTT AACAA-GCTA -A---AGCTA GTAAATTACA AAACATAATA TAGTTTATTT C-TTTTCTTT -AAAAAATTA GAACATAT-A GTAATAT TTAAAAATA GATAGTAGAC AATCTTATAA TTATTATAAT GTACAATCTA CTAAAAATTT TATCAATACA TTTTTTGAAA ATAAATAATC ---GGATGTT TA-GCTAA-- ----CTTAGT T-TTAAC-TT --TAACT-AT AAATTTTATT ATTTAATAGC TTTATGCGAA GCAT-----T ACTATTAATA -AACTTTATT GCTAGGGT-- --TCCTATTT TTATAGCTTG CCTCTCGGCC ---------- ---------- ------CAGG ACTAGGTTCT TGGGCCTAGG CCGA-AGGGC TAGAAAAAA- TCCTAAAGCT AGGCGTGCCT CT---AGTG- --CCTTTTTA TTTT-ATGAA ATTTTTAT-T CTAAGTC-AA TGGGCGATAG GTTC---CAC CT-ATACAAA GCTAGTAAAT AAA-TTATGA TCATTTTAT- TATTA--TTA TAA-TATAAA TATGTTACAA TCTTCAAAAA TAATAGGAGC AGGATTA GGGATCA TTA---CCGA GTTTTC--AA CTCCC----- TAACCCTTCT GTGAAC--CT ACCT----AT--- CGTTGCTTCG GCGG-AC--T CGCCCCAGC- -CCGGACG-- ---------- -----CGGAC T-GGA-TCGG CGGCCCGCCG GGGAC-C-TC AAACTCTTG- -----TATT- CC-------A G-CATCT--- -TCTGAATAC GCC-----GC AAGGCAAAA- CAAATGAATC AAAACTTTCA ACAACGGATC TCTTGGCTCT GGCATCGATG AAGAACGCAG CG-AAACGCG ATAAGTAATG TGAATTGCAG AATCCAGTGA ATCATCGAAT CTTTGAACGC ACATTG--CG CCCGCCAGC- ATTCTGGCGG GC-ATGCCTG TTCGAGCGTC ATTTCAACC- CTCGACCTCC C-------CT-------- TGGGGAGGTC GGCGTTGGGG AC-------- -----CGGC- --AGCAC--- ----ACCGCC GGCCCTGAAA TGGAGTGGCG GCCCGTCCGC GGCGACCTCT GCGCAGTAA- TACA---GCT CGCACCGGGA C-CCCGACGC ---GGCCAC- GCCGTAAAA- CACCCAACTT ----CTGAAC GTT-GACCTC GAATCAGGTA GG
      IMI348083  TTAGAGTTAG TAATAGCCTT TATCCAAGCA CAAGTGTTTG TAGTATTAGC TTCAGCATAT ATTAAAGACG GATTAGATTT ACATTAATAG GCATAGTTTA TAGTTTAATT TATTTTATTA TGTATAACTT ATAACAATAA AAAGCTAGCC --TAATGTTA TAAGCT---- AAA--TTAAT AGGTGTC-A- ---------- ---------- ------CTTC CTTGCCTGCT TC-------- ---------- ---------- TTGCGCACAA ATAAAGTATA TA-------- ---------- ---------- ---------- AAAAGC-TTG CGCCTTAAT- --AGGTTA-- C-GCTTATAA AATTAAAGTA AAAGAAAAAT TATGTAATTA GGGA-AAATT ATATAATAAT AATATTGAAT ATAAATATAA TAAGA--TAT AAATATTATA A-TAAGAAAT T-AATAAAAA A---GTTTTT CGTAACT--- ----AATATA AATAATGAAA ATA--ATAAT TTTCAATTAA AA-------- -----GGTTC AATTTATAGT TTGCTAATAG -----TATTA GCTTGGT-AG T---TTACTT AACAA-GCTA -A---AGCTA GTAAATTACA AAACATAATA TAGTTTATTT C-TTTTCTTT -AAAAAATTA GAACATAT-A GTAATAT TTAAAAATA GATAGTAGAC AATCTTATAA TTATTATAAT GTACAATCTA CTAAAAATTT TATCAATACA TTTTTTGAAA ATAAATAATC ---GGATGTT TA-GCTAA-- ----CTTAGT T-TTAAC-TT --TAACT-AT AAATTTTATT ATTTAATAGC TTTATGCGAA GCAT-----T ACTATTAATA -AACTTTATT GCTAGGGT-- --TCCTATTT TTATAGCTTG CCT------- ---------- ---------- ---------- ---------- -------AGG CCGA-AGGGC TAGAAAAAA- TCCTAAAGCT AGGCGTGCCT CT---AGTG- --CCTTTTTA TTTT-ATGAA ATTTTTAT-T CTAAGTC-AA TGGGCGATAG GTTC---CAC CT-ATACAAA GCTAGTAAAT AAA-TTATGA TCATTTTAT- TATTA--TTA TAA-TATAAA TATGTTACAA TCTTCAAAAA TAATAGGAGC AGGATTA GGGATCA TTA---CCGA GTTTTC--AA CTCCC----- TAACCCTTCT GTGAAC--CT ACCT----AT--- CGTTGCTTCG GCGG-AC--T CGCCCCAGC- -CCGGACG-- ---------- -----CGGAC T-GGA-CCAG CGGCCCGCCG GGGAC-C-TC AAACTCTTG- -----TATT- CC-------A G-CATCT--- -TCTGAATAC GCC-----GC AAGGCAAAA- CAAATGAATC AAAACTTTCA ACAACGGATC TCTTGGCTCT GGCATCGATG AAGAACGCAG CG-AAACGCG ATAAGTAATG TGAATTGCAG AATCCAGTGA ATCATCGAAT CTTTGAACGC ACATTG--CG CCCGCCAGC- ATTCTGGCGG GC-ATGCCTG TTCGAGCGTC ATTTCAACC- CTCGACCTCC C-------CT-------- TGGGGAGGTC GGCGTTGGGG AC-------- -----CGGC- --AGCAC--- ----ACCGCC GGCCCTGAAA TGGAGTGGCG GCCCGTCCGC GGCGACCTCT GCGCAGTAA- TACA---GCT CGCACCGGAA C-CCCGACGC ---GGCCAC- GCCGTAAAA- CACCCAACTT ----CTGAAC GTT-GACCTC GAATCAGGTA GG
      IMI358840  TTAGAGTTAG TAATAGCCTT TATCCAAGCA CAAGTGTTTG TAGTATTAGC TTCAGCATAT ATTAAAGACG GATTAGATTT ACATTAATAG GCATAGCTTA TAGTTTAATT TATTTTATTA TGTATAGCTT ATAACAATAT AAAGCTAACC --TGATATTA -AAGCT---- AAA--TTAAT AAGTGTCGCT TGC------T ---------G ------CTTG CTTGCTTGC- ---------- ---------- ---------- -GACGCACAA ATAAAATATA TA-------- ---------- ---------- ---------- AAGAGCTTTA TTTCATAGCC TTAATATACG TAGCTTATTA AATTAAAGTA AAAGAAAAAT TATGTAATTA GGGA-AAATT ATATAATAGT AATATTGAAT ATAAATATAA TAAGA--TAT AAATATTATA A-TAAGAAAT T-AATAAAAA -GGGGTTTTT CGTAACT--- ----AATATA AATAATGAAA ATA--ATAAT TTTCAATTAA AA-------- -----GGTTC AATTTATAGT TTGCTAATAG -----TATTA GCTTGGTTAG T---TTACTT AACAA-GCTA -A---AGCTA GTAAGTTACA AAACATAATA TAGTTTATTT C-TTTTCTTT -AAAAAAT-A GAACATAT-A GTAATAT TCAAAAATA GATAGTAGAC AATCTTATAA TTATTATAAT GTACAATCTA CTAAAAATTT TATCAATACA TTTTTTGAAA ATAAATAATC ---GAATGTT TA-GCTAA-- ----CTTAGT T-TTAACTTT ACTAATT-AC AAATTTCATT GTTTAGTAGC TTTATGTAAA GCAT-----T ACTATTAATA -AACTTTATT GCTAGAAC-- --TCCTATTT TTTT-G---- ---------- ---------- ---------- ---------- -TTAG----- ------TACG CCTAGCAAGC TATAAAAA-- TACTAAAGCT AGGCGTGCCT CT---AGTG- --CCTTTTTA TTTT-ATGAA ATTTTTAT-T CTAAGTC-AA TGGGCCATAG GTTC---CAC CT-ATACAAG GCTAGTAAAT AAA-TTATGA TCATTTTAT- TATTA--TTA TAA-TATAAA TATGTTACAA TCTTCAAAAA TAATAGGAGC AGGATTA GGGATCA TTA---CCGA GTTTTC--AA CTCCC----- AAACCCTTAT GTGAAC--CT ACCT----AT--- CGTTGCTTCG GCGG-AC--T CGCCCCAGC- --CGGACG-- ---------- -----CGGAC T-GGA-CCAG C-GGCCGCCG GGGAC-CATC AAACTCTTG- -----TATTA TC-------A G-CATCT--- -TCTGAATAC GCC-----GC AAGGCAAAA- CAAATAAATT AAAACTTTCA ACAACGGATC TCTTGGCTCT GGCATCGATG AAGAACGCAG CG-AAATGCG ATAAGTAATG TGAATTGCAG AATCCAGTGA ATCATCGAAT CTTTGAACGC ACATTG--CG CCCGCCAGC- ATTCTGGCGG GC-ATGCCTG TTCGAGCGTC ATTTCAACC- CTCGACCTCC C-------TT-------- TGGGGAAGTC GGCGTTGGGG AC-------- -----CGGC- --AGCAC--- ----ACCGCC GGCCCTGAAA TGGAGTGGCG GCCCGTCCGC GGCGACCTCT GCGTAGTAA- ACCA---ACT CGCACCGGAA C-CCCGACGT ---GGCCAC- GCCGTAAAA- CACCCAACTT ----CTGAAC GTT-GACCTC GAATCAGGTA GG
      IMI386694  TTAGAGTTAG TAATAGCCTT TATCCAAGCA CAAGTGTTTG TAGTATTAGC TTCAGCATAT ATTAAAGACG GATTAGATTT ACATTAATAG GCATAGTTTA TAGTTTAATT TATTTTATTA TGTATAATTT ATAACAATAA AAAGCTAGCC --TAATGTTA TAAGCT---- AAA--TTAAT AGGTGTC-C- ---------- ---------- ------CTTC CTTGC----- ---------- ---------- ---------- ----GCACAA ATAAAGTATA TA-------- ---------- ---------- ---------- AAAAGC-TTG CGCCTTAAT- --AGGTTA-- C-GCTTATAA AATTAAAGTA AAAGAAAAAT TATGTAATTA GGGA-AAATT ATATAATAAT AATATTGAAT ATAAATATAA TAAGA--TAT AAATATTATA A-TAAGAAAT T-AATAAAAA ----GTTTTT CGTAACT--- ----AATATA AATAATGAAA ATA--ACAAT TTTCAATTAA AA-------- -----GGTTC AATTTATAGT TTGCTAATAG -----TATTA GCTTGGT-AG T---TTATTA AACAA-GCTA -A---AGCTA GTAAATTACA AAACATAATA TAGTTTATTT C-TTTTCTTT -AAAAAATTA GAACATAT-A GTAATAT TTAAAAATA GATAGTAGAC AATCTTATAA TTATTATAAT GTACAATCTA CTAAAAATTT TATCAATACA TTTTTTGAAA ATAAATAATC ---GGATGTT TA-GCTAA-- ----CTTAGT T-TTAAC-TT --TAACT-AT AAATTTTATT ATTTAATAGC TTTATGCGAA GCAT-----T ACTATTAATA -AACTTTATT GCTAGGGT-- --TCTTATTT TTATAGCTTG C--------- ---------- ---------- ---------- ---------- ---------- ---------- TAGAAAAAA- TCCTAAAGCT AGGCGTGCCT CT---AGTG- --CCTTTTTA TTTT-ATGAA ATTTTTAT-T CTAAGTC-AA TGGGCGATAG GTTC---CAC CT-ATACAAA GCTAGTAAAT AAA-TTATGA TCATTTTAT- TATTA--TTA TAA-TATAAA TATGTTACAA TCTTCAAAAA TAATAGGAGC AGGATTA GGGATCA TTA---CCGA GTTTTC--AA CTCCC----- CAACCCTTCT GTGAAC--CT ACCT----AT--- CGTTGCTTCG GCGG-AC--T CGCCCCAGC- -CCGGACG-- ---------- -----CGGAC T-GGA-CCAG CGGCCCGCCG GGGAC-C-TC AAACTCCTG- -----TATT- CC-------A G-CATCT--- -TCTGAATAC GCC-----GC AAGGCAAAAA CAAATGAATC AAAACTTTCA ACAAAGGATC TCTTGGCTCT GGCATCGATG AAGAACGCAG CG-AAATGCG ATAAGTAATG TGAATTGCAG AATCCAGTGA ATCATCGAAT CTTTGAACGC ACATTG--CG CCCGCCAGC- ATTCTGGCGG GC-ATGCCTG TTCGAGCGTC ATTTCAACC- CTCGACCTCC C-------CT-------- TGGGGAGGTC GGCGTTGGGG AC-------- -----CGGC- --AGCAC--- ----ACCGCC GGCCCTGAAA TGGAGTGGCG GCCCGTCCGC GGCGACCTCT GCGTAGTAA- TACA---GCT CGCACCGGAA C-CCCGACGC ---GGCCAC- GCCGTAAAA- CACCCAACTT ----CTGAAC GTT-GACCTC GAATCAGGTA GG
      IMI386696  TTAGAGTTAG TAATAGCCTT TATCCAAGCA CAAGTGTTTG TAGTATTAGC TTCAGCATAT ATTAAAGACG GATTAGATTT ACATTAATAG GCATAGTTTA TAGTTTAATT TATTTTATTA TGTATAACTT ATAACAATAA AAAGCTAGCC --TAATGTTA TAAGCT---- AAA--TTAAT AGGTGTC-C- ---------- ---------- ------CTTC CTTGCCTGCT TG-------- ---------- ---------C TTGCGCACAA ATAAAGTATA TA-------- ---------- ---------- ---------- AAAAGC-TTG CGCCTTAAT- --AGGTTA-- C-GCTTATAA AATTAAAGTA AAAGAAAAAT TATGTAATTA GGGA-AAATT ATATAATAAT AATATTGAAT ATAAATATAA TAAGA--TAT AAATATTATA A-TAAGAAAT T-AATAAAAA A---GTTTTT CGTAACT--- ----AATATA AATAATGAAA ATA--ATAAT TTTCAATTAA AA-------- -----GGTTC AATTTATAGT TTGCTAATAG -----TATTA GCTTGGT-AG T---TTACTT AACAA-GCTA -A---AGCTA GTAAATTACA AAACATAATA TAGTTTATTT C-TTTTCTTT -AAAAAATTA GAACATAT-A GTAATAT TTAAAAATA GATAGTAGAC AATCTTATAA TTATTATAAT GTACAATCTA CTAAAAATTT TATCAATACA TTTTTTGAAA ATAAATAATC ---GGATGTT TA-GCTAA-- ----CTTAGT T-TTAAC-TT --TAACT-AT AAATTTTATT ATTTAATAGC TTTATGCGAA GCAT-----T ACTATTAATA -AACTTTATT GCTAGGGT-- --TCCTATTT TTATAGCTTG C--------- ---------- ---------- ---------- ---------- ---------- ---------- TATAAAAA-- TCCTAAAGCT AGGCGTGCCT CT---AGTG- --CCTTTTTA TTTT-ATGAA ATTTTTAT-T CTAAGTC-AA TGGGCGATAG GTTC---CAC CT-ATACAAA GCTAGTAAAT AAA-TTATGA TCATTTTAT- TATTA--TTA TAA-TATAAA TATGTTACAA TCTTCAAAAA TAATAGGAGC AGGATTA GGGATCA TTA---CCGA GTTTTC--AA CTCCC----- TAACCCTTCT GTGAAC--CT ACCT----AT--- CGTTGCTTCG GCGG-AC--T CGCCCCAGC- -CCGGACG-- ---------- -----CGGAC T-GGA-CCAG CGGCCCGCCG GGGAC-C-TC AAACTCTTG- -----TATT- CC-------A G-CATCT--- -TCTGAATAC GCC-----GC AAGGCAAAA- CAAATGAATC AAAACTTTCA ACAACGGATC TCTTGGCTCT GGCATCGATG AAGAACGCAG CG-AAATGCG ATAAGTAATG TGAATTGCAG AATCCAGTGA ATCATCGAAT CTTTGAACGC ACATTG--CG CCCGCCAGC- ATTCTGGCGG GC-ATGCCTG TTCGAGCGTC ATTTCAACC- CTCGACCTCC C-------CT-------- GGGGGAGGTC GGCGTTGGGG AC-------- -----CGGC- --AGCAC--- ----ACCGCC GGCCCTGAAA TGGAGTGGCG GCCCGTCCGC GGCGACCTCT GCGTAGTAA- TACA---GCT CGCACCGGAA C-CCCGACGC ---GGCCAC- GCCGTAAAA- CACCCAACTT ----CTGAAC GTT-GACCTC GAATCAGGTA GG
      IMI386700  TTAGAGTTAG TAATAGCCTT TATCCAAGGA CAAGTGTTTG TAGTATTAGC TTCAGCATAT ATTAAAGA-G GATTAGATTT ACATTAATAG GCATAGTTTA TAGATAAATT TATTTTATTA TGTATAACTT ATAAAAATAA AAAGATAGCC --TTATGTTA GAAGCTAGAT TAA--TAGGT GGGTGTT--- ---------- ---------- ---------G CTTGCTTGCT TGCTTG---- ---------- ---------C TTGCGCACAA ATAAAGTATA TA-------- ---------- ---------- ---------- AAAAG--TTG CGCCTTAAT- --AGGTTAC- --GCTTATAA AATTAAAGTA AAAGAAAAAT TATGTAATTA GGGA-AAATT ATATAATAAT AATATTGAAT ATAAATATAA TAAGA--TAT AAATATTATA A-TAAGAAAT T-AATAAAAA A---GTTTTT CGTAACT--- ----AATATA AATAATGAAA ATA--ATAAT TTTCAATTAA AA-------- -----GGTTC AATTTATAGT TTGCTAATAG -----TATTA GCTTGGT-AG T---TTACTT AACAA-GCTA -A---AGCTA GTAAATTACA AAACATAATA TAGTTTATTT C-TTTTCTTT -AAAAAATTA GAACATAT-A GTAATAT TTAAAAATA GATAGTAGAC AATCTTATAA TTATTATAAT GTACAATCTA CTAAAAATTT TATCAATACA TTTTTTGAAA ATAAATAATC ---GGATGTT TA-GCTAA-- ----CTTAGT T-TTAAC-TT --TAACT-AT AAATTTTATT ATTTAATAGC TTTATGCGAA GCAT-----T ACTATTAATA -AACTTTATT GCTAGGGT-- --TCCTATTT TTATAGCTTG CCTCTCGGCC ---------- ---------- ------CAGG ACTAGGTCCT TGGGCCTAGG CCGA-AGGGC TAGAAAAAA- TCCTAAAGCT AGGCGTGCCT CT---AGTG- --CCTTTTTA TTTT-ATGAA ATTTTTAT-T CTAAGTC-AA TGGGCGATAG GTTC---CAC CT-ATACAAA GCTAGTAAAT AAA-TTATGA TCATTTTAT- TATTA--TTA TAA-TATAAA TATGTTACAA TCTTCAAAAA TAATAGGAGC AGGATTA GGGATCA TTA---CCGA GTTTTC--AA CTCCC----- TAACCCTTCT GTGAAC--CT ACCT----AT--- CGTTGCTTCG GCGG-AC--T CGCCCCAGC- -CCGGACG-- ---------- -----CGGAC T-GGA-CCAG CGGCCCGCCG GGGAC-C-TC AAACTCTTG- -----TATT- CC-------A G-CATCT--- -TCTGAATAC GCC-----GC AAGGCAAAA- CAAATGAATC AAAACTTTCA ACAACGGATC TCTTGGCTCT GGCATCGATG AAGAACGCAG CG-AAACGCG ATAAGTAATG TGAATTGCAG AATCCAGTGA ATCATCGAAT CTTTGAACGC ACATTG--CG CCCGCCAGC- ATTCTGGCGG GC-ATGCCTG TTCGAGCGTC ATTTCAACC- CTCGACCTCC C-------CT-------- TGGGGAGGTC GGCGTTGGGG AC-------- -----CGGC- --AGCAC--- ----ACCGCC GGCCCTGAAA TGGAGTGGCG GCCCGTCCGC GGCGACCTCT GCGCAGTAA- TACA---GCT CGCACCGGGA C-CCCGACGC ---GGCCAC- GCCGTAAAA- CACCCAACTT ----CTGAAC GTT-GACCTC GAATCAGGTA GG
      IMI386705  TTAGAGTTAG TAATAGCCTT TATCCAAGCA CAAGTGTTTG TAGTATTAGC TTCAGCATAT ATTAAAGACG GATTAGATTT ACATTAATGG GCATAGTTTA TAGTTTAATT TATTTTATTA TGTATAACTT ATAACAATAA AAAGCTAGCC --TAATGTTA TAAGCT---- AAA--TTAAT AGGTGTC-C- ---------- ---------- ------CTTC CTTGCCTGCT TG-------- ---------- ---------C T-GCGCACAA ATAAAGTATA TA-------- ---------- ---------- ---------- AAAAGC-TTG CGCCTTAAT- --AGGTTA-- C-GCTTATAA AATTAAAGTA AAAGAAAAAT TATGTAATTA GGGA-AAATT ATATAATAAT AATATTGAAT ATAAATATAA TAAGA--TAT AAATATTATA A-TAAGAAAT T-AATAAAAA A---GTTTTT CGTAACT--- ----AATATA AATAATGAAA ATA--ATAAT TTTCAATTAA AA-------- -----GGTTC AATTTATAGT TTGCTAATAG -----TATTA GCTTGGT-AG T---TTACTT AACAA-GCTA -A---AGCTA GTAAATTACA AAACATAATA TAGTTTATTT C-TTTTCTTT -AAAAAATTA GAACATAT-A GTAATAT TTAAAAATA GATAGTAGAC AATCTTATAA TTATTATAAT GTACAATCTA CTAAAAATTT TATCAATACA TTTTTTGAAA ATAAATAATC ---GGATGTT TA-GCTAA-- ----CTTAGT T-TTAAC-TT --TAACT-AT AAATTTTATT ATTGAATAGC TTTATGCGAA GCAT-----T ACTATTAATA -AACTTTATT GCTAGGGT-- --TCCTATTT TTATAGTCTT GC-------- ---------- ---------- ---------- ---------- ---------- ---------- TATAAAAA-- TACTAAAGCT AGGCGTGTCT CT---AGTG- --CCTTTTTA TTTT-ATGAA ATTTTTATTC TAAAGTCTAA TGGGCCATAG GTTC---CAC CT-ATACAAA GCTAGTAAAT AAA-TTATGA TCATTTTAT- TATTA--TTA TAA-TATAAA TATGTTACAA TCTTCAAAAA TAATAGGAGC AGGATTA GGGATCA TTA---CCGA GTTTTC--AA CTCCC----- TAACCCTTCT GTGAAC--CT ACCT----AT--- CGTTGCTTCG GCGG-AC--T CGCCCCAGC- -CCGGACG-- ---------- -----CGGAC T-GGA-CCAG CGGCCCGCCG GGGAC-C-TC AAACTCTTG- -----TATT- CC-------A G-CATCT--- -TCTGAATAC GCC-----GC AAGGCAAAA- CAAATGAATC AAAACTTTCA ACAACGGATC TCTTGGCTCT GGCATCGATG AAGAACGCAG CG-AAATGCG ATAAGTAATG TGAATTGCAG AATCCAGTGA ATCATCGAAT CTTTGAACGC ACATTG--CG CCCGCCAGC- ATTCTGGCGG GC-ATGCCTG TTCGAGCGTC ATTTCAACC- CTCGACCTCC C-------CT-------- GGGGGAGGTC GGCGTTGGGG AC-------- -----CGGC- --AGCAC--- ----ACCGCC GGCCCTGAAA TGGAGTGGCG GCCCGTCCGC GGCGACCTCT GCGTAGTAA- TACA---GCT CGCACCGGAA C-CCCGACGC ---GGCCAC- GCCGTAAAA- CACCCAACTT ----CTGAAC GTT-GACCTC GAATCAGGTA GG
          B22PL  TTAGAGTTAG TAATAGCCTT TATCCAAGCA CAAGTGTTTG TAGTATTAGC TTCAGCATAT ATTAAAGACG GATTAGATTT ACATTAATAG GCATAGTTTA TAGTTTAATT TATTTTATTA TGTATAATTT ATAACAATAA AAAGCTAGCC --TAATGTTA TAAGCT---- AAA--TTAAT AGGTGTC-C- ---------- ---------- ------CTTC CTTGC----- ---------- ---------- ---------- ----GCACAA ATAAAGTATA TA-------- ---------- ---------- ---------- AAAAGC-TTG CGCCTTAAT- --AGGTTA-- C-GCTTATAA AATTAAAGTA AAAGAAAAAT TATGTAATTA GGGA-GAATT ATATAATAAT AATATTGAAT ATAAATATAA TAAGA--TAT AAATATTATA A-TAAGAAAT T-AATAAAAA A---GTTTTT CGTAACT--- ----AATATA AATAATGAAA ATA--ACAAT TTTCAATTAA AA-------- -----GGTTC AATTTATAGT TTGCTAATAG -----TATTA GCTTGGT-AG T---TTATTA AACAA-GCTA -A---AGCTA GTAAATTACA AAACATAATA TAGTTTATTT C-TTTTCTTT -AAAAAATTA GAACATAT-A GTAATAT TTAAAAATA GATAGTAGAC AATCTTATAA TTATTATAAT GTACAATCTA CTAAAAATTT TATCAATACA TTTTTTGAAA ATAAATAATC ---GGATGTT TA-GCTAA-- ----CTTAGT T-TTAAC-TT --TAACT-AT AAATTTTATT ATTTAATAGC TTTATGCGAA GCAT-----T ACTATTAATA -AACTTTATT GCTAGGGT-- --TCTTATTT TTATAGCTTG C--------- ---------- ---------- ---------- ---------- ---------- ---------- TAGAAAAAA- TCCTAAAGCT AGGCGTGCCT CT---AGTG- --CCTTTTTA TTTT-ATGAA ATTTTTAT-T CTAAGTC-AA TGGGCGATAG GTTC---CAC CT-ATACAAA GCTAGTAAAT AAA-TTATGA TCATTTTAT- TATTA--TTA TAA-TATAAA TATGTTACAA TCTTCAAAAA TAATAGGAGC AGGATTA GGGATCA TTA---CCGA GTTTTC--AA CTCCC----- CAACCCTTCT GTGAAC--CT ACCT----AT--- CGTTGCTTCG GCGG-AC--T CGCCCCAGC- -CCGGACG-- ---------- -----CGGAC T-GGA-CCAG CGGCCCGCCG GGGAC-C-TC AAACTCCTG- -----TATT- CC-------A G-CATCT--- -TCTGAATAC GCC-----GC AAGGCAAAAA CAAATGAATC AAAACTTTCA ACAACGGATC TCTTGGCTCT GGCATCGATG AAGAACGCAG CG-AAATGCG ATAAGTAATG TGAATTGCAG AATCCAGTGA ATCATCGAAT CTTTGAACGC ACATTG--CG CCCGCCAGC- ATTCTGGCGG GC-ATGCCTG TTCGAGCGTC ATTTCAACC- CTCGACCTCC C-------CT-------- TGGGGAGGTC GGCGTTGGGG AC-------- -----CGGC- --AGCAC--- ----ACCGCC GGCCCTGAAA TGGAGTGGCG GCCCGTCCGC GGCGACCTCT GCGTAGTAA- TACA---GCT CGCACCGGAA C-CCCGACGC ---GGCCAC- GCCGTAAAA- CACCCAACTT ----CTGAAC GTT-GACCTC GAATCAGGTA GG
       4157_4PL  TTAGAGTTAG TAATAGCCTT TATCCAAGCA CAAGTGTTTG TAGTATTAGC TTCAGCATAT ATTAAAGACG GATTAGATTT ACATTAATAG GCATAGTTTA TAGTTTAATT TATTTTATTA TGTATAATTT ATAACAATAA AAAGCTAGCC --TAATGTTA TAAGCT---- AAA--TTAAT AGGTGTC-C- ---------- ---------- ------CTTC CTTGC----- ---------- ---------- ---------- ----GCACAA ATAAAGTATA TA-------- ---------- ---------- ---------- AAAAGC-TTG CGCCTTAAT- --AGGTTA-- C-GCTTATAA AATTAAAGTA AAAGAAAAAT TATGTAATTA GGGA-AAATT ATATAATAAT AATATTGAAT ATAAATATAA TAAGA--TAT AAATATTATA A-TAAGAAAT T-AATAAAAA A---GTTTTT CGTAACT--- ----AATATA AATAATGAAA ATA--ACAAT TTTCAATTAA AA-------- -----GGTTC AATTTATAGT TTGCTAATAG -----TATTA GCTTGGT-AG T---TTATTA AACAA-GCTA -A---AGCTA GTAAATTACA AAACATAATA TAGTTTATTT C-TTTTCTTT -AAAAAATTA GAACATAT-A GTAATAT TTAAAAATA GATAGTAGAC AATCTTATAA TTATTATAAT GTACAATCTA CTAAAAATTT TATCAATACA TTTTTTGAAA ATAAATAATC ---GGATGTT TA-GCTAA-- ----CTTAGT T-TTAAC-TT --TAACT-AT AAATTTTATT ATTTAATAGC TTTATGCGAA GCAT-----T ACTATTAATA -AACTTTATT GCTAGGGT-- --TCTTATTT TTATAGCTTG C--------- ---------- ---------- ---------- ---------- ---------- ---------- TAGAAAAAA- TCCTAAAGCT AGGCGTGCCT CT---AGTG- --CCTTTTTA TTTT-ATGAA ATTTTTAT-T CTAAGTC-AA TGGGCGATAG GTTC---CAC CT-ATACAAA GCTAGTAAAT AAA-TTATGA TCATTTTAT- TATTA--TTA TAA-TATAAA TATGTTACAA TCTTCAAAAA TAATAGGAGC AGGATTA GGGATCA TTA---CCGA GTTTTC--AA CTCCC----- CAACCCTTCT GTGAAC--CT ACCT----AT--- CGTTGCTTCG GCGG-AC--T CGCCCCAGC- -CCGGACG-- ---------- -----CGGAC T-GGA-CCAG CGGCCCGCCG GGGAC-C-TC AAACTCCTG- -----TATT- CC-------A G-CATCT--- -TCTGAATAC GCC-----GC AAGGCAAAAA CAAATGAATC AAAACTTTCA ACAACGGATC TCTTGGCTCT GGCATCGATG AAGAACGCAG CG-AAATGCG ATAAGTAATG TGAATTGCAG AATCCAGTGA ATCATCGAAT CTTTGAACGC ACATTG--CG CCCGCCAGC- ATTCTGGCGG GC-ATGCCTG TTCGAGCGTC ATTTCAACC- CTCGACCTCC C-------CT-------- TGGGGAGGTC GGCGTTGGGG AC-------- -----CGGC- --AGCAC--- ----ACCGCC GGCCCTGAAA TGGAGTGGCG GCCCGTCCGC GGCGACCTCT GCGTAGTAA- TACA---GCT CGCACCGGAA C-CCCGACGC ---GGCCAC- GCCGTAAAA- CACCCAACTT ----CTGAAC GTT-GACCTC GAATCAGGTA GG
      IMI392611  TTAGAGTTAG TAATAGCCTT TATCCAAGCA CAAGTGTTTG TAGTATTAGC TTCAGCATAT ATTAAAGACG GATTAGATTT ACATTAATAG GCATAGTTTA TAGTTTAATT TATTTTATTA TGTATAACTT ATAACAATAA AAAGCTAGCC --TAATGTTA TAAGCT---- AAA--TTAAT AGGTGTC--- ---------- ---------- ---------C CTTGCCTGCT T--------- ---------- ---------- --GCGCACAA ATAAAGTATA TA-------- ---------- ---------- ---------- AAAAGC-TTG CGCCTTAAT- --AGGTTA-- C-GCTTATAA AATTAAAGTA AAAGAAAAAT TATGTAATTA GGGA-AAATT ATATAATAAT AATATTGAAT ATAAATATAA TAAGA--TAT AAATATTATA A-TAAGAAAT T-AATAAAAA A---GTTTTT CGTAACT--- ----AATATA AATAATGAAA ATA--ATAAT TTTCAATTAA AA-------- -----GGTTC AATTTATAGT TTGCTAATAG -----TATTA GCTTGGT-AG T---TTACTT AACAA-GCTA -A---AGCTA GTAAATTACA AAACATAATA TAGTTTATTT C-TTTTCTTT -AAAAAATTA GAACATAT-A GTAATAT TTAAAAATA GATAGTAGAC AATCTTATAA TTATTATAAT GTACAATCTA CTAAAAATTT TATCAATACA TTTTTTGAAA ATAAATAATC ---GGATGTT TA-GCTAA-- ----CTTAGT T-TTAAC-TT --TAACT-AT AAATTTTATT ATTTAATAGC TTTATGCGAA GCAT-----T ACTATTAATA -AACTTTATT GCTAGGGT-- --TCCTATTT TTATAGCTTG CT-------- ---------- ---------- ---------- ---------- ---------- ---------- --AAAAAAAA TCCTAAAGCT AGGCGTGCCT CT---AGTG- --CCTTTTTA TTTT-ATGAA ATTTTTAT-T CTAAGTC-AA TGGGCGATAG GTTC---CAC CT-ATACAAA GCTAGTAAAT AAA-TTATGA TCATTTTAT- TATTA--TTA TAA-TATAAA TATGTTACAA TCTTCAAAAA TAATAGGAGC AGGATTA GGGATCA TTA---CCGA GTTTTC--AA CTCCC----- TAACCCTTCT GTGAAC--CT ACCT----AT--- CGTTGCTTCG GCGG-AC--T CGCCCCAGC- -CCGGACG-- ---------- -----CGGAC T-GGA-CCAG CGGCCCGCCG GGGAC-C-TC AAACTCTTG- -----TATT- CC-------A G-CATCT--- -TCTGAATAC GCC-----GC AAGGCAAAA- CAAATGAATC AAAACTTTCA ACAACGGATC TCTTGGCTCT GGCATCGATG AAGAACGCAG CG-AAATGCG ATAAGTAATG TGAATTGCAG AATCCAGTGA ATCATCGAAT CTTTGAACGC ACATTG--CG CCCGCCAGC- ATTCTGGCGG GC-ATGCCTG TTCGAGCGTC ATTTCAACC- CTCGACCTCC C-------CT-------- GGGGGAGGTC GGCGTTGGGG AC-------- -----CGGC- --AGCAC--- ----ACCGCC GGCCCTGAAA TGGAGTGGCG GCCCGTCCGC GGCGACCTCT GCGTAGTAA- TACA---GCT CGCACCGGAA C-CCCGACGC ---GGCCAC- GCCGTAAAA- CACCCAACTT ----CTGAAC GTT-GACCTC GAATCAGGTA GG
      IMI392612  TTAGAGTTAG TAATAGCCTT TATCCAAGCA CAAGTGTTTG TAGTATTAGC TTCAGCATAT ATTAAAGACG GATTAGATTT ACATTAATAG GCATAGTTTA TAGTTTAATT TATGTTATTA TGTATAACTT ATAACAATAA AAAGCTAGCC --TAATGTTA TAAGCT---- AAA--TTAAT AGGTGTC-C- ---------- ---------- ------CTTC CTTGCCTGCT TC-------- ---------- ---------- TTGCGCACAA ATAAAGTATA TA-------- ---------- ---------- ---------- AAAAGC-TTG CGCCTTAAT- --AGGTTA-- C-GCTTATAA AATTAAAGTA AAAGAAAAAT TATGTAATTA GGGA-AAATT ATATAATAAT AATATTGAAT ATAAATATAA TAAGA--TAT AAATATTATA A-TAAGAAAT T-AATAAAAA A---GTTTTT CGTAACT--- ----AATATA AATAATGAAA ATA--ATAAT TTTCAATTAA AA-------- -----GGTTC AATTTATAGT TTGCTAATAG -----TATTA GCTTGGT-AG T---TTACTT AACAA-GCTA -A---AGCTA GTAAATTACA AAACATAATA TAGTTTATTT C-TTTTCTTT -AAAAAATTA GAACATAT-A GTAATAT TTAAAAATA GATAGTAGAC AATCTTATAA TTATTATAAT GTACAATCTA CTAAAAATTT TATCAATACA TTTTTTGAAA ATAAATAATC ---GGATGTT TA-GCTAA-- ----CTTAGT T-TTAAC-TT --TAACT-AT AAATTTTATT ATTTAATAGC TTTATGCGAA GCAT-----T ACTATTAATA -AACTTTATT GCTAGGGT-- --TCCTATTT TTATAGCTTG CCTCTCGGCC ---------- ---------- ------CAGG ACTAGGTCCT TGGGGCTAGG CCGA-AGGGC TAGAAAAAA- TCCTAAAGCT AGGCGTGCCT CT---AGTG- --CCTTTTTA TTTT-ATGAA ATTTTTAT-T CTAAGTC-AA TGGGCGATAG GTTC---CAC CT-ATACAAA GCTAGTAAAT AAA-TTATGA TCATTTTAT- TATTA--TTA TAA-TATAAA TATGTTACAA TCTTCAAAAA TAATAGGAGC AGGATTA GGGATCA TTA---CCGA GTTTTC--AA CTCCC----- TAACCCTTCT GTGAAC--CT ACCT----AT--- CGTTGCTTCG GCGG-AC--T CGCCCCAGC- -CCGGACG-- ---------- -----CGGAC T-GGA-CCAG CGGCCCGCCG GGGAC-C-TC AAACTCTTG- -----TATT- CC-------A G-CATCT--- -TCTGAATAC GCC-----GC AAGGCAAAA- CAAATGAATC AAAACTTTCA ACAACGGATC TCTTGGCTCT GGCATCGATG AAGAACGCAG CG-AAACGCG ATAAGTAATG TGAATTGCAG AATCCAGTGA ATCATCGAAT CTTTGAACGC ACATTG--CG CCCGCCAGC- ATTCTGGCGG GC-ATGCCTG TTCGAGCGTC ATTTCAACC- CTCGACCTCC C-------CT-------- TGGGGAGGTC GGCGTTGGGG AC-------- -----CGGC- --AGCAC--- ----ACCGCC GGCCCTGAAA TGGAGTGGCG GCCCGTCCGC GGCGACCTCT GCGCAGTAA- TACA---GCT CGCACCGGAA C-CCCGACGC ---GGCCAC- GCCGTAAAA- CACCCAACTT ----CTGAAC GTT-GACCTC GAATCAGGTA GG
            Ht1  TTAGAGTTAG TAATAGCATT TATCCAAGCA CGAGTGTTTG TAGTATTAGC TTCAGCATAT ATTAAAGACG GATTAGATTT ACATTAATAG GCATAGTTTA TGGTTTAAGT TATTTTATTA TGTATAACTT ATAACAATAA AAAGCTAGCC --TAATGTTA TAAGCT---- AAA--TTAAT CGGTGTT-C- ---------- ---------- ------CTTG CTTGCCTGCT TGCTT----- ---------- ---------C TTGCGCACAA ATAAAGTATA TA-------- ---------- ---------- ---------- AAACGC-TTG CGCCTTAAT- --AG-CTAC- --GCTTATAA AATTAAAGTA AAAGAAGAAT TATGTAATTC CGCA-GGATT ATATAAGAAT AATAGTGAAT ATAAATATAA TAAGA--TAT AAATATTATA A-TAAGAAAT T-AATAAAAA A---GTTTTT CGTAACT--- ----AATATA AATAATGAAA ATA--ATAAT TTTCAATTAA AA-------- -----GGTTC AATTTATAGT TTGCTAATAG -----TATTA GCTTGGT-AG T---TTACTT AACAC-GCTA -A---AGCTA GTAAATTACA AAACATAATA TAGTTTATTT C-TTTTCTTT -AAAAAATTA GAACATAT-A GTAATAT TTAAAAATA GATAGTAGAC AATCTTATAA TTATTATAAT GTACAATCTA CTAAAAATTT TATCAATACA TTTTTTGAAA ATAAATAATC ---GGATGTT TA-GCTAA-- ----CTTAGT T-TTAAC-TT --TAACT-AT AAATTTTATT GTTTAATAGC TTTATGCGAA GCAT-----T ACTATTAATA -AACTTTATT GCTAGGGT-- --TCCTATTT TTATAGCTTG CCTCTCGGCC ---------- ---------- ------CAGG ACTAGGTCCT TGGGCCTAGG CCGA-AGGGC TAGAAAAA-- TACTAAAGCT AGGCGTGCCT CT---AGTG- --CCTTTTTA TTTT-ATGAA ATTTTTAT-T CTAAGTC-AA TGGGCCATAG GTTC---CAC CT-ATACAAA GCTAGTAAAT AAA-TTATGA TCATTTTAT- TATTA--TTA TAA-TATAAA TATGTTACAA TCTTCAAAAA TAATAGGAGC AGGATTA GGGATCA TTA---CCGA GTTTTC--AA CTCCC----- TAACCCTTCT GTGAAC--CT ACCT----AT--- CGTTGCTTCG GCGG-AC--T CGCCCCAGC- -CCGGACG-- ---------- -----CGGAC T-GGA-CCAG CGGCCCGCCG GGGAC-C-TC AAACTCTTG- -----TATT- CC-------A G-CATCT--- -TCTGAATAC GCC-----GC AAGGCAAAA- CAAATGAATC AAAACTTTCA ACAACGGATC TCTTGGCTCT GGCATCGATG AAGAACGCAG CG-AAACGCG ATAAGTAATG TGAATTGCAG AATCCAGTGA ATCATCGAAT CTTTGAACGC ACATTG--CG CCCGCCAGC- ATTCTGGCGG GC-ATGCCTG TTCGAGCGTC ATTTCAACC- CTCGACCTCC C-------CT-------- TGGGGAGGTC GGCGTTGGGG AC-------- -----CGGC- --AGCAC--- ----ACCGCC GGCCCTGAAA TGGAGTGGCG GCCCGTCCGC GGCGACCTCT GCGCAGTAA- TACA---GCT CGCACCGGAA C-CCCGACGC ---GGCCAC- GCCGTAAAA- CACCCAACTT ----CTGAAC GTT-GACCTC GAATCAGGTA GG
            Fo1  TTAGAGTTAG TAATAGCCTT TATCCAAGCA CAAGTGTTTG TAGTATTAGC TTCAGCATAT ATTAAAGACG GATTAGATTT ACATTAATAG GCATAGTTTA TAGTTTAATT TATTTTATTA TGTATAACTT ATAACAATAA AAAGCTAGCC --TAATGTTA TAAGCT---- AAA--TTAAT AGGTGTC-C- ---------- ---------- ------CTTG CTTGCCTGCT TG-------- ---------- ---------C TTGCGCACAA ATAAAGTATA TA-------- ---------- ---------- ---------- AAAAGC-TTG TGCCTTAAT- --AGGTTA-- C-GCTTATAA AATTAAAGTA AAAGAAGAAT TATGTAATTA GGGA-AAATT ATATAATAAT AATATTGAAT ATAAATATAA TAAGA--TAT AAATATTATA A-TAAGAAAT T-AATAAAAA A---GTTTTT CGTAACT--- ----AATATA AATAATGAAA ATA--ATAAT TTTCAATTAA AA-------- -----GGTTC AATTTATAGT TTGCTAATAG -----TATTA GCTTGGT-AG T---TTACTT AACAA-GCTA -A---AGCTA GTAAATTACA AAACATAATA TAGTTTATTT C-TTTTCTTT AAAAAAATTA GA-CATAT-A GTAATAT TTAAAAATA GATAGTAGAC AATCTTATAA TTATTATAAT GTACAATCTA CTAAAAATTT TATCAATACA TTTTTTGAAA ATAAATAATC ---GGATGTT TA-GCTAA-- ----CTTAGT T-TTAAC-TT --TAACT-AT AAATTTTATT ATTTAATAGC TTTATGCGAA GCAT-----T ACTATTAATA -AACTTTATT GCTAGGGT-- --TCTTATTT TTATAGCTTG CCTCTCGGCC ---------- ---------- ------CCGG ACTAGGTCCA GGGGCCTAGG CCGA-AGGGC TAGAAAAAA- TCCTAAAGCT AGGCGTGCCT CT---AGTG- --CCTTTTTA TTTT-ATGAA ATTTTTAT-T CTAAGTC-AA TGGGCGATAG GTTC---CAC CT-ATACAAA GCTAGTAAAT AAA-TTATGA TCATTTTAT- TATTA--TTA TAA-TATAAA TATGTTACAA TCTTCAAAAA TAATAGGAGC AGGATTA GGGATCA TTA---CCGA GTTTTC--AA CTCCC----- AAACCCTTCT GTGAAC--CT ACCT----AT--- CGTTGCTTCG GCGG-AC--T CGCCCCGGC- -CCGGACG-- ---------- -----CGGAC T-GGA-CCAG CGGCCCGCCG GGGAC-C-TC AAACTCTTG- -----TATT- CC-------A G-CATCT--- -TCTGAATAC GCC-----GC AAGGCAAAA- CAAATGAATC AAAACTTTCA ACAACGGATC TCTTGGCTCT GGCATCGATG AAGAACGCAG CG-AAATGCG ATAAGTAATG TGAATTGCAG AATCCAGTGA ATCATCGAAT CTTTGAACGC ACATTG--CG CCCGCCAGC- ATTCTGGCGG GC-ATGCCTG TTCGAGCGTC ATTTCAACC- CTCGACCTCC C-------CT-------- TGGGGGGGTC GGCGTTGGGG AC-------- -----CGGC- --AGCAC--- ----ACCGCC GGCCCTGAAA TGGAGTGGCG GCCCGTCCGC GGCGACCTCT GCGCAGTAA- CACA---GCT CGCACCGGAA C-CCCGACGC ---GGCCAC- GCCGTAAAA- CACCCAACTT ----CTGAAC GTT-GACCTC GAATCAGGTA GG
       EABb91_6  TTAGAGTTAG TAATAGCATT TATCCAAGCA CAAGTGTTTG TAGTATTAGC TTCAGCATAT ATTAAAGACG GATTAGATTT ACATTAATAG GCATAGTTTA TAGTTTAATT TATTTTATTA TGTATAACTT ATAACAATAA AAAGCTAGCT --TAATGTTA TAAGCT---- AAA--TTAAT AGGTGTT-CC T-TGCT---T ---------G CCTG--CTTG CTTGCTTGCT TGCT-G---- ---------- ---------C TTGCGCACAA ATAAAGTATA TA-------- ---------- ---------- ---------- AAAAGC-TTG CGCCTTAAT- ---AGCTAC- --GCTTATAA AATTAAAGTA AAAGAAAAAT TATGTAATTA GGGA-AAATT ATATAATAAT AATATTGAAT ATAAATATAA TAAGA--TAT AAATATTATA A-TAAGAAAT T-AATAAAAA A---GTTTTT CGTAACT--- ----AATATA AATAATGAAA ATA--ATAAT TTTCAATTAA AA-------- -----GGTTC AATTTATAGT TTGCTAATAG -----TATTA GCTTGGT-AG T---TTACTT AACAA-GCTA -A---AGCTA GTAAATTACA AAACATAATA TAGTTTATTT C-TTTTCTTT -AAAAAATTA GAACATAT-A GTAATAT TTAAAAATA GATAGTAGAC AATCCTATAA TTATTATAAT GTACAATCTA CTAAAAATTT TATCAATACA TTTTTTGAAA ATAAATAATC ---GGATGTT TA-GCTAA-- ----CTTAGT T-TTAAC-TT --TAACT-AT AAATTTTATT GTTTAATAGC TTTATACGAA GCAT-----T ACTATTAATA -AACTTTAGT GCTAGGGT-- --TCCTATTT TTATAGCTTG CCTCTCGGCC ---------- ---------- ------CAGG ACTAGGTCCT TGGGCCTAGG CCGA-AGGGC TAGAAAAA-- TACTAAAGCT AGGCGTGCCT CT---AGTG- --CCATTTTA TTTT-ATGAA AATTTTAT-T CTAAGTC-AA TGGGCCATAG GTTC---CAC CT-ATACAAA GCTAGTAAAT AAA-TTATGA TCATTTTAT- TATTA--TTA TAA-TATAAA TATGTTACAA TCTTCCAAAA TAATAGGAGC AGGATTA GGGATCA TTA---CCGA GTTTTC--AA CTCCC----- TAACCCTTCT GTGAAC--CT ACCT----AT--- CGTTGCTTCG GCGG-AC--T CGCCCCAGC- -CCGGACG-- ---------- -----CGGAC T-GGA-CCAG CGGCCCGCCG GGGAC-C-TA AAACTCTTG- -----TATT- CC-------A G-CATCT--- -TCTGAATAC GCC-----GC AAGGCAAAA- CAAATGAATC AAAACTTTCA ACAACGGATC TCTTGGCTCT GGCATCGATG AAGAACGCAG CG-AAACGCG ATAAGTAATG TGAATTGCAG AATCCAGTGA ATCATCGAAT CTTTGAACGC ACATTG--CG CCCGCCAGC- ATTCTGGCGG GC-ATGCCTG TTCGAGCGTC ATTTCAACC- CTCGACCTCC C-------CT-------- TGGGGGGGTC GGCGTTGGGG AC-------- -----CGGC- --AGCAC--- ----ACCGCC GGCCCTGAAA TGGAGTGGCG GCCCGTCCGC GGCGACCTCT GCGCAGTAA- TACA---GCT CGCACCGGAA C-CCCGACGC ---GGCCAC- GCCGTAAAA- CACCCAACTT ----CTGAAC GTT-GACCTC GAATCAGGTA GG
       EABb91_7  TTAGAGTTAG TAATAGCATT TATCCAAGCA CAAGTGTTTG TAGTATTAGC TTCAGCATAT ATTAAAGACG GATTAGATTT ACATTAATAG GCATAGTTTA TAGTTTAATT TATTTTATTA TGTATAACTT ATAACAATAA AAAGCTAGCT --TAATGTTA TAAGCT---- AAA--TTAAT AGGTGTT-CC T-TGCT---T ---------G CCTG--CTTG CTTGCTTGCT TGCTTG---- ---------- ---------C TTGCGCACAA ATAAAGTATA TA-------- ---------- ---------- ---------- AAAAGC-TTG CGCCTTAat- ---aGCTAC- --GCTTATAA AATTAAAGTA AAAGAAAAAT TATGTAATTA GGGA-AAATT ATATAATAAT AATATTGAAT ATAAATATAA TAAGA--TAT AAATATTATA A-TAAGAAAT T-AATAAAAA A---GTTTTT CGTAACT--- ----AATATA AATAATGAAA ATA--ATAAT TTTCAATTAA AA-------- -----GGTTC AATTTATAGT TTGCTAATAG -----TATTA GCTTGGT-AG T---TTACTT AACAA-GCTA -A---AGCTA GTAAATTACA AAACATAATA TAGTTTATTT C-TTTTCTTT -AAAAAATTA GAACATAT-A GTAATAT TTAAAAATA GATAGTAGAC AATCTTATAA TTATTATAAT GTACAATCTA CTAAAAATTT TATCAATACA TTTTTTGAAA ATAAATAATC ---GGATGTT TA-GCTAA-- ----CTTAGT T-TTAAC-TT --TAACT-AT AAATTTTATT GTTTAATAGC TTTATACGAA GCAT-----T ACTATTAATA -AACTTTATT GCTAGGGT-- --TCCTATTT TTATAGCTTG CCTCTCGGCC ---------- ---------- ------CAGG ACTAGGTCCT TGGGCCTAGG CCGA-AGGGC TAGAAAAA-- TACTAAAGCT AGGCGTGCCT CT---AGTG- --CCTTTTTA TTTT-ATGAA ATTTTTAT-T CTAAGTC-AA TGGGCCATAG GTTC---CAC CT-ATACAAA GCTAGTAAAT AAA-TTATGA TCATTTTAT- TATTA--TTA TAA-TATAAA TATGTTACAA TCTTCAAAAA TAATAGGAGC AGGATTA GGGATCA TTA---CCGA GTTTTC--AA CTCCC----- TAACCCTTCT GTGAAC--CT ACCT----AT--- CGTTGCTTCG GCGG-AC--T CGCCCCAGC- -CCGGACG-- ---------- -----CGGAC T-GGA-CCAG CGGCCCGCCG GGGAC-C-TA AAACTCTTG- -----TATT- CC-------A G-CATCT--- -TCTGAATAC GCC-----GC AAGGCAAAA- CAAATGAATC AAAACTTTAA ACAACGGATC TCTTGGCTCT GGCATCGATG AAGAACGCAG CG-AAACGCG ATAAGTAATG TGAATTGCAG AATCCAGTGA ATCATCGAAT CTTTGAACGC ACATTG--CG CCCGCCAGC- ATTCTGGCGG GC-ATGCCTG TTCGAGCGTC ATTTCAACC- CTCGACCTCC C-------CT-------- TGGGGGGATC GGCGTTGGGG AC-------- -----CGGC- --AGCAC--- ----ACCGCC GGCCCTGAAA TGGAGTGGCG GCCCGTCCGC GGCGACCTCT GCGCAGTAA- TACA---GCT AGCACCGGAA C-CCCGACGC ---GGCCAC- GCCGTAAAA- CACCCAACTT ----CTGAAC GTT-GACCTC GAATCAGGTA GG
      EABb92_11  TTAGAGTTAG TAATAGCCTT TATCCAAGCA CAAGTGTTTG TAGAGCTAGC CTCAGCATAT ATTAAAGACG GATTAGATTT ACATTAATAG GCAGGCATAG TAGATAGTTT AATTTATTTA AGTATGTCTA ACAGAAAACA AAAGCTAGCT --AGCCGCTA GTAGCAAGCT AAA--TTCGT GGGTGTT-CC T-TGCC---T ---------G C------CTG CTTGCTTGCT TGCTTG---- ---------- ---------C TTGCGCACAA ATAAAGTATA TA-------- ---------- ---------- ---------- AAAAGC-TTG CGCCTTAAT- --AG-CTAC- --GCTTATAA AATTAAAGTA AAAGAAAAAT TATGTAATTA GGGA-AAATT ATATAATAAT AATATTGAAT ATAAATATAA TAAGA--TAT AAATATTATA A-TAAGAAAT T-AATAAAAA A---GTTTTT CGTAACT--- ----AATATA AATAATGAAA ATA--ATAAT TTTCAATTAA AA-------- -----GGTTC AATTTATAGT TTGCTAATAG -----TATTA GCTTGGT-AG T---TTACTT AACAA-GCTA -A---AGCTA GTAAATTACA AAACATAATA TAGTTTATTT C-TTTTCTTT -AAAAAATTA GAACATAT-A GTAATAT TTAAAAATA GATAGTAGAC AACCTTATAA TTATTATAAT GTACAATCTA CTAAAAATTT TATCAATACA TTTTTTGAAA ATAAATAAA- ---GGATGTT TA-GCTAA-- ----CTTAGT T-TTAAC-TT --TAACT-AT AAATTTTATT GTTTAATAAC TTTATACTAA ACAT-----T ACTATTAATA -AACTTTATT GCTAGGGT-- --TCCTATTT TTATATCAT- TACCTCTCG- ---------- ---------- ---ACCCAGG ACTAGGTCCT TGGGCCTAGG CCGA-AGGGC TAGAAAAA-- TACTAAAGCT AGGCGTGCCT CT---AGTG- --CCTTTTTA TTTT-ATGAA ATTTTTAT-T CTAAGTC-AA TGGGCCATAG GTTC---CAC CT-ATACAAA GCTAGTAAAT AAA-TTATGA TCATTTTAT- TATTA--TTA TAA-TATAAA TATGTTACAA TCTTCAAAAA TAATAGGAGC AGGATTA GGGATCA TTA---CCGA GTTTTC--AA CTCCC----- TAACCCTTCT GTGAAC--CT ACCT----AT--- CGTTGCTTCG GCGG-AC--T CGCCCCAGC- -CCGGACG-- ---------- -----CGGAC T-GGA-CCAG CGGCCCGCCG GGGAC-C-TA AAACTCTTG- -----TATT- CC-------A G-CATCT--- -TCTGAATAC GCC-----GC AAGGCAAAA- CAAATAAATC AAAACTTTAA ACAACGGATC TCTTGGCTCT GGCATCGATG AAGAACGCAG CG-AAACGCG ATAAGTAATG TGAATTGCAG AATCCAGTGA ATCATCGAAT CTTTGAACGC ACATTG--CG CCCGCCAGC- ATTCTGGCGG GC-ATGCCTG TTCGAGCGTC ATTTCAACC- CTCGACCTCC C-------CT-------- TGGGGGGATC GGCGTTGGGG AC-------- -----CGGC- --AGCAC--- ----ACCGCC GGCCCTGAAA TGGAGTGGCG GCCCGTCCGC GGCGACCTCT GCGCAGTAA- TACA---GCT AGCACCGGAA C-CCCGACGC ---GGCCAC- GCCGTAAAA- CACCCAACTT ----CTGAAC GTT-GACCTC GAATCAGGTA GG
      IMI331266  TTAGAGTTAG TAATAGCCTT TATCCAAGCA CAAGTGTTTG TAGTATTAGC TTCAGCATAT ATTAAAGACG GATTAGATTT ACATTAATAG GCATAGTTTA TAGTTTAATT TATTTTATTA TGTATAACTT ATAACAATAA AAAGCTAGCC --TAATGTTA TAAGCT---- AAA--TTAAT AGGTGTC-C- ---------- ---------- ------CTTG CTTGCCTGCT TG-------- ---------- ---------C TTGCGCACAA ATAAAGTATA TA-------- ---------- ---------- ---------- AAAAGC-TTG CGCCTTAAT- --AGGTTAC- --GCTTATAA AATTAAAGTA AAAGAAAAAT TATGTAATTA GGGA-AAATT ATATAATAAT AATATTGAAT ATAAATATAA TAAGA--TAT AAATATTATA A-TAAGAAAT TGAATAAAAA A---GTTTTT CGTAACT--- ----AATATA AATAATGAAA ATA--ATAAT TTTCAATTAA AA-------- -----GGTTC AATTTATAGT TTGCTAATAG -----TATTA GCTTGGT-AG T---TTACTT AACAA-GCTA -A---AGCTA GTAAATTACA AAACATAATA TAGTTTATTT C-TTTTCTTT -AAAAAATTA GAACATAT-A GTAATAT TTAAAAATA GATAGTAGAC AATCTTATAA TTATTATAAT GTACAATCTA CTAAAAATTT TATCAATACA TTTTTTGAAA ATAAATAATC ---GGATGTT TA-GCTAA-- ----CTTAGT T-TTAAC-TT --TAACT-AT AAATTTTATT ATTTAATAGC TTTATGCGAA GCAT-----T ACTATTAATA -AACTTTATT GCTAGGGT-- --TCCTATTT TTATAGCTTG C--------- ---------- ---------- ---------- ---------- ---------- ---------- TATAAAAA-- TACTAAAGCT AGGCGTGTCT CT---AGTG- --CCTTTTTA TTTT-ATGAA ATTTTTAT-T CTAAGTC-AA TGGGCCATAG GTTC---CAC CT-ATACAAA GCTAGTAAAT AAA-TTATGA TCATTTTAT- TATTA--TTA TAA-TATAAA TATGTTACAA TCTTCAAAAA TAATAGGAGC AGGATTA GGGATCA TTA---CCGA GTTTTC--AA CTCCC----- TAACCCTTCT GTGAAC--CT ACCT----AT--- CGTTGCTTCG GCGG-AC--T CGCCCCAGC- -CCGGACG-- ---------- -----CGGAC T-GGA-CCAG CGGCCCGCCG GGGAC-C-TC AAACTCTTG- -----TATT- CC-------A G-CATCT--- -TCTGAATAC GCC-----GC AAGGCAAAA- CAAATGAATC AAAACTTTCA ACAACGGATC TCTTGGCTCT GGCATCGATG AAGAACGCAG CG-AAATGCG ATAAGTAATG TGAATTGCAG AATCCAGTGA ATCATCGAAT CTTTGAACGC ACATTG--CG CCCGCCAGC- ATTCTGGCGG GC-ATGCCTG TTCGAGCGTC ATTTCAACC- CTCGACCTCC C-------CT-------- GGGGGAGGTC GGCGTTGGGG AC-------- -----CGGC- --AGCAC--- ----ACCGCC GGCCCTGAAA TGGAGTGGCG GCCCGTCCGC GGCGACCTCT GCGTAGTAA- TACA---GCT CGCACCGGAA C-CCCGACGC ---GGCCAC- GCCGTAAAA- CACCCAACTT ----CTGAAC GTT-GACCTC GAATCAGGTA GG
      IMI331274  TTAGAGTTAG TAATAGCCTT TATCCAAGCA CAAGTGTTTG TAGTATGAGC TTCAGCATAT ATTAAAGACG GATTAGATTT ACATTAATAG GCATAGTTTA TAGAATAATT TAATTTATTA TGTATAACTT ATAACAATAA AAAGCTAGCC --TAATGTTA TAAGCT---- AAA--TTAAT AGGTGAC-C- ---------- ---------- ------CTTG CT-------- ---------- ---------- ---------- -TGCGCACAA ATAAAGTATA TA-------- ---------- ---------- ---------- AAAAGC-TTG CGCCTTAAT- --AGGTTAT- --GCTTATAA AATTAAAGTA AAAGAAAAAT TATGTAATTA GGG-AAAATT ATATAATAAT AATATTGAAT ATAAATATAA TAAGA--TAT AAATATTATA A-TAAGAAAT T-AATAAAAA A---GTTTTT CGTAACT--- ----AATATA AATAATGAAA ATA--ATAAT TTTCAATTAA AA-------- -----GGTTC AATTTATAGT TTGCTAATAG -----TATTA GCTTGGT-AG T---TTACTT AACAA-GCTA -A---AGCTA GTAAATTACA AAACATAATA TAGTTTATTT C-TTTTCTTT -AAAAAATTA GAACATAT-A GTAATAT TTAAAAATA GATAGTAGAC AATCTTATAA TTATTATAAT GTACAATCTA CTAAAAATTT TATCAATACA TTTTTTGAAA ATAAATAATC ---GGATGTT TA-GCTAA-- ----CTTAGT T-TTAAC-TT --TAACT-AT AAATTTTATT ATTTAATAGC TTTATGCGAA GCAT-----T ACTATTAATA -AACTTTATT GCTAGGGT-- --TCCTATTT TTATAGCTTG CCTCTCGGCC ---------- ---------- ------CCGG ACTAGGTCCA TGGGCCTAG- CCGA-AGGGC TAGAAAAAA- TCCTAAAGCT AGGCGTGCCT CT---AGTG- --CCTTTTTA TTTT-ATGAA ATTTTTAT-T CTAAGTC-AA TGGGCGATAG GTTC---CAC CT-ATACAAA GCTAGTAAAT AAA-TTATGA TCATTTTAT- TATTA--TTA TAA-TATAAA TATGTTACAA TCTTCAAAAA TAATAGGAGC AGGATTA GGGATCA TTA---CCGA GTTTTC--AA CTCCC----- TAACCCTTCT GTGAAC--CT ACCT----AT--- CGTTGCTTCG GCGG-AC--T CGCCCCAGC- -CCGGACG-- ---------- -----CGGAC T-GGA-CCAG CGGCCCGCCG GGGAC-C-TC AAACTCTTG- -----TATT- CC-------A G-CATCT--- -TCTGAATAC GCC-----GC AAGGCAAAA- CAAATGAATC AAAACTTTCA ACAACGGATC TCTTGGCTCT GGCATCGATG AAGAACGCAG CG-AAACGCG ATAAGTAATG TGAATTGCAG AATCCAGTGA ATCATCGAAT CTTTGAACGC ACATTG--CG CCCGCCAGC- ATTCTGGCGG GC-ATGCCTG TTCGAGCGTC ATTTCAACC- CTCGACCTCC C-------CT-------- TGGGGAGGTC GGCGTTGGGG AC-------- -----CGGC- --AGCAC--- ----ACCGCC GGCCCTGAAA TGGAGTGGCG GCCCGTCCGC GGCGACCTCT GCGCAGTAA- TACA---GCT CGCACCGGGA C-CCCGACGC ---GGCCAC- GCCGTAAAA- CACCCAACTT ----CTGAAC GTT-GACCTC GAATCAGGTA GG
      IMI298058  TTAGAGTTAG TAATAGCCTT TATCCAAGCA CAAGTGTTTG TAGTATTAGC TTCAGCATAT ATTAAAGACG GATTAGATTT ACATTAATAG GCATAGTTTA TAGTTTAATT TATTTTATTA TGTATAACTT ATAACAATAA AAAGCTAGCC --TAATGTTA TAAGCT---- AAA--TTAAT AGGTGTC-C- ---------- ---------- ------CTTG CTTGCCTGCT TG-------- ---------- ---------C TTGCGCACAA ATAAAGTATA TA-------- ---------- ---------- ---------- AAAAGC-TTG TGCCTTAAT- --AGGTTAT- --GCTTATAA AATTAAAGTA AAAGAAAAAT TATGTAATGA GGGGAAAATT ATATAATAAT AATATTGAAT ATAAATATAA TAAGA--TAT AAATATTATA A-TAAGAAAT T-AATAAAAA A---GTTTTT CGTAACT--- ----AATATA AATAATGAAA ATA--ATAAT TTTCAATTAA AA-------- -----GGTTC AATTTATAGT TTGCTAATAG -----TATTA GCTTGGT-AG T---TTACTT AACAA-GCTA -A---AGCTA GTAAATTACA AAACATAATA TAGTTTATTT C-TTTTCTTT --AAAAAATA GAACATAT-A GTAATAT TTAAAAATA GATAGTAGAC AATCTTATAA TTATTATAAT GTACAATCTA CTAAAAATTT TATCAATACA TTTTTTGAAA ATAAATAATC ---GGATGTT TA-GCTAA-- ----CTTAGT T-TTAAC-TT --TAACT-AT AAATTTTATT ATTTAATAGC TTTATGCGAA GCAT-----T ACTATTAATA -AACTTTATT GCTAGGGT-- --TCCTATTT TTATAG-TTG CCTCTCGGCC ---------- ---------- ------CCGG ACTAGGTCCA GGGGCCTAGG CCGA-AGGGC TAGAAAAA-- TCCTAAAACT AGGCGTGCCT CT---AGTG- --CCTTTTTA TTTT-ATGAA ATTTTTAT-T CTAAGTC-AA TGGGCGATAG GTTC---CAC CT-ATACAAA GCTAGTAAAT AAA-TTATGA TCATTTTAT- TATTA--TTA TAA-TATAAA TATGTTACAA TCTTCAAAAA TAATAGGAGC AGGATTA GGGATCA TTA---CCGA GTTTTC--AA CTCCC----- TAACCCTTCT GTGAAC--CT ACCT----AT--- CGTTGCTTCG GCGG-AC--T CGCCCCAGC- -CCGGACG-- ---------- -----CGGAC T-GGA-CCAG CGGCCCGCCG GGGAC-C-TC AAACTCTTG- -----TATT- CC-------A G-CATCT--- -TCTGAATAC GCC-----GC AAGGCAAAA- CAAATGAATC AAAACTTTCA ACAACGGATC TCTTGGCTCT GGCATCGATG AAGAACGCAG CG-AAACGCG ATAAGTAATG TGAATTGCAG AATCCAGTGA ATCATCGAAT CTTTGAACGC ACATTG--CG CCCGCCAGC- ATTCTGGCGG GC-ATGCCTG TTCGAGCGTC ATTTCAACC- CTCGACCTCC C-------CT-------- TGGGGAGGTC GGCGTTGGGG AC-------- -----CGGC- --AGCAC--- ----ACCGCC GGCCCTGAAA TGGAGTGGCG GCCCGTCCGC GGCGACCTCT GCGCAGTAA- TACA---GCT CGCACCGGAA C-CCCGACGC ---GGCCAC- GCCGTAAAA- CACCCAACTT ----CTGAAC GTT-GACCTC GAATCAGGTA GG
      IMI344464  TTAGAGTTAG TAATAGCCTT TATCCAAGCA CAAGTGTTTG TAGTATTAGC TTCAGCATAT ATTAAAGACG GATTAGATTT ACATTAATAG GCATAGTTTA TAGTTTAATT TATTTTATTA TGTATAACTT ATAACAATAA AAAGCTAGCC --TAATGTTA TAAGCT---- AAA--TTAAT AGGTGTC-C- ---------- ---------- ------CTTC CTTGCCTGCT TG-------- ---------- ---------C TTGCGCACAA ATAAAGTATA TA-------- ---------- ---------- ---------- AAAAGC-TTG CGCCTTAAT- --AGGTTA-- C-GCTTATAA AATTAAAGTA AAAGAAAAAT TATGTAATTA GGGA-AAATT ATATAATAAT AATATTGAAT ATAAATATAA TAAGA--TAT AAATATTATA A-TAAGAAAT T-AATAAAAA A---GTTTTT CGTAACT--- ----AATATA AATAATGAAA ATA--ATAAT TTTCAATTAA AA-------- -----GGTTC AATTTATAGT TTGCTAATAG -----TATTA GCTTGGT-AG T---TTACTT AACAA-GCTA -A---AGCTA GTAAATTACA AAACATAATA TAGTTTATTT C-TTTTCTTT -AAAAAATTA GAACATAT-A GTAATAT TTAAAAATA GATAGTAGAC AATCTTATAA TTATTATAAT GTACAATCTA CTAAAAATTT TATCAATACA TTTTTTGAAA ATAAATAATC ---GGATGTT TA-GCTAA-- ----CTTAGT T-TTAAC-TT --TAACT-AT AAATTTTATT ATTTAATAGC TTTATGCGAA GCAT-----T ACTATTAATA -AACTTTATT GCTAGGGT-- --TCCTATTT TTATAGCTTG CCTCTCGGCC ---------- ---------- ------CAGG ACTAGGTCCT TGGGCCTAGG CCGA-AGGGC TAGAAAAAA- TCCTAAAGCT AGACGTGCCT CT---AGTG- --CCTTCTTA TTTT-ATGAA ATTTTTAT-T CTAAGTC-AA TGGGCGATAG GTTC---CAC CT-ATACAAA GCTAGTAAAT AAA-TTATGA TCATTTTAT- TATTA--TTA TAA-TATAAA TATGTTACAA TCTTCAAAAA TAATAGGAGC AGGATTA GGGATCA TTA---CCGA GTTTTC--AA CTCCC----- TAACCCTTCT GTGAAC--CT ACCT----AT--- CGTTGCTTCG GCGG-AC--T CGCCCCAGC- -CCGGACG-- ---------- -----CGGAC T-GGA-CCAG CGGCCCGCCG GGGAC-C-TC AAACTCTTG- -----TATT- CC-------A G-CATCT--- -TCTGAATAC GCC-----GC AAGGCAAAA- CAAATGAATC AAAACTTTCA ACAACGGATC TCTTGGCTCT GGCATCGATG AAGAACGCAG CG-AAACGCG ATAAGTAATG TGAATTGCAG AATCTAGTGA ATCATCGAAT CTTTGAACGC ACATTG--CG CCCGCCAGC- ATTCTGGCGG GC-ATGCCTG TTCGAGCGTC ATTTCAACC- CTCGACCTCC C-------CT-------- TGGGGAGGTC GGCGTTGGGG AC-------- -----CGGC- --AGCAC--- ----ACCGCC GGCCCTGAAA TGGAGTGGCG GCCCGTCCGC GGCGACCTCT GCGCAGTAA- TACA---GCT CGCACCGGAA C-CCCGACGC ---GGCCAC- GCCGTAAAA- CACCCAACTT ----CTGAAC GTT-GACCTC GAATCAGGTA GG
          B21PL  TTAGAGTTAG TAATAGCCTT TATCCAAGCA CAAGTGTTTG TAGTATTAGC TTCAGCATAT ATTAAAGACG GATTAGATTT ACATTAATAG GCATAGTTTA TAGTTTAATT TATTTTATTA TGTATAATTT ATAACAATAA AAAGCTAGCC --TAATGTTA TAAGCT---- AAA--TTAAT AGGTGTC-C- ---------- ---------- ------CTTC CTTGC----- ---------- ---------- ---------- ----GCACAA ATAAAGTATA TA-------- ---------- ---------- ---------- AAAAGC-TTG CGCCTTAAT- --AGGTTA-- C-GCTTATAA AATTAAAGTA AAAGAAAAAT TATGTAATTA GGGA-AAATT ATATAATAAT AATATTGAAT ATAAATATAA TAAGA--TAT AAATATTATA A-TAAGAAAT T-AATAAAAA A---GTTTTT CGTAACT--- ----AATATA AATAATGAAA ATA--ACAAT TTTCAATTAA AA-------- -----GGTTC AATTTATAGT TTGCTAATAG -----TATTA GCTTGGT-AG T---TTATTA AACAA-GCTA -A---AGCTA GTAAATTACA AAACATAATA TAGTTTATTT C-TTTTCTTT -AAAAAATTA GAACATAT-A GTAATAT TTAAAAATA GATAGTAGAC AATCTTATAA TTATTATAAT GTACAATCTA CTAAAAATTT TATCAATACA TTTTTTGAAA ATAAATAATC ---GGATGTT TA-GCTAA-- ----CTTAGT T-TTAAC-TT --TAACT-AT AAATTTTATT ATTTAATAGC TTTATGCGAA GCAT-----T ACTATTAATA -AACTTTATT GCTAGGGT-- --TCTTATTT TTATAGCTTG C--------- ---------- ---------- ---------- ---------- ---------- ---------- TAGAAAAAA- TCCTAAAGCT AGGCGTGCCT CT---AGTG- --CCTTTTTA TTTT-ATGAA ATTTTTAT-T CTAAGTC-AA TGGGCGATAG GTTC---CAC CT-ATACAAA GCTAGTAAAT AAA-TTATGA TCATTTTAT- TATTA--TTA TAA-TATAAA TATGTTACAA TCTTCAAAAA TAATAGGAGC AGGATTA GGGATCA TTA---CCGA GTTTTC--AA CTCCC----- CAACCCTTCT GTGAAC--CT ACCT----AT--- CGTTGCTTCG GCGG-AC--T CGCCCCAGC- -CCGGACG-- ---------- -----CGGAC T-GGA-CCAG CGGCCCGCCG GGGAC-C-TC AAACTCTTG- -----TATT- CC-------A G-CATCT--- -TCTGAATAC GCC-----GC AAGGCAAAAA CAAATGAATC AAAACTTTCA ACAACGGATC TCTTGGCTCT GGCATCGATG AAGAACGCAG CG-AAATGCG ATAAGTAATG TGAATTGCAG AATCCAGTGA ATCATCGAAT CTTTGAACGC ACATTG--CG CCCGCCAGC- ATTCTGGCGG GC-ATGCCTG TTCGAGCGTC ATTTCAACC- CTCGACCTCC C-------CT-------- TGGGGAGGTC GGCGTTGGGG AC-------- -----CGGC- --AGCAC--- ----ACCGCC GGCCCTGAAA TGGAGTGGCG GCCCGTCCGC GGCGACCTCT GCGTAGTAA- TACA---GCT CGCACCGGAA C-CCCGACGC ---GGCCAC- GCCGTAAAA- CACCCAACTT ----CTGAAC GTT-GACCTC GAATCAGGTA GG
         4044PL  TTAGAGTTAG TAATAGCCTT TATCCAAGCA CAAGTGTTTG TAGTATTAGC TTCAGCATAT ATTAAAGACG GATTAGATTT ACATTAATAG GCATAGCTTA TAGTTTAATT TATTTTATTA TGTATAGCTT ATAACAATAT AAAGCTAACC --TGATATTA -AAGCT---- AAA--TTAAT AAGTGTCGCT TGC------T ---------G ------CTTG CTTGCTTGC- ---------- ---------- ---------- -GACGCACAA ATAAAATATA TA-------- ---------- ---------- ---------- AAGAGCTTTA TTTCATAGCC TTAATATACG TAGCTTATTA AATTAAAGTA AAAGAAAAAT TATGTAATTA GGGA-AAATT ATATAATAGT AATATTGAAT ATAAATATAA TAAGA--TAT AAATATTATA A-TAAGAAAT T-AATAAAAA -GGGGTTTTT CGTAACT--- ----AATATA AATAATGAAA ATA--ATAAT TTTCAATTAA AA-------- -----GGTTC AATTTATAGT TTGCTAATAG -----TATTA GCTTGGTTAG T---TTACTT AACAA-GCTA -A---AGCTA GTAAGTTACA AAACATAATA TAGTTTATTT C-TTTTCTTT -AAAAAATTA GAACATAT-A GTAATAT TTAAAAATA GATAGTAGAC AATCTTATAA TTATTATAAT GTACAATCTA CTAAAAATTT TATCAATACA TTTTTTGAAA ATAAATAATC ---GAATGTT TA-GCTAA-- ----CTTAGT T-TTAACTTT ACTAATT-AC AAATTTCATT GTTTAGTAGC TTTATGTAAA GCAT-----T ACTATTAATA -AACTTTATT GCTAGAAC-- --TCCTATTT TTTT-G---- ---------- ---------- ---------- ---------- -TTAGC---- ------TACG CCTAGCAAGC TATAAAAA-- TACTAAAGCT AGGCGTGCCT CT---AGTG- --CCTTTTTA TTTT-ATGAA ATTTTTAT-T CTAAGTC-AA TGGGCCATAG GTTC---CAC CT-ATACAAG GCTAGTAAAT AAA-TTATGA TTATTTTAT- TATTA--TTA TAA-TATAAA TATGTTACAA TCTTCAAAAA TAATAGGAGC AGGATTA GGGATCA TTA---CCGA GTTTTC--AA CTCCC----- AAACCCTTAT GTGAAC--CT ACCT----AT--- CGTTGCTTCG GCGG-AC--T CGCCCCAGC- --CGGACG-- ---------- -----CGGAC T-GGA-CCAG C-GGCCGCCG GGGAC-CATC AAACTCTTG- -----TATTA TC-------A G-CATCT--- -TCTGAATAC GCC-----GC AAGGCAAAA- CAAATAAATT AAAACTTTCA ACAACGGATC TCTTGGCTCT GGCATCGATG AAGAACGCAG CG-AAATGCG ATAAGTAATG TGAATTGCAG AATCCAGTGA ATCATCGAAT CTTTGAACGC ACATTG--CG CCCGCCAGC- ATTCTGGCGG GC-ATGCCTG TTCGAGCGTC ATTTCAACC- CTCGACCTCC C-------TT-------- TGGGGAAGTC GGCGTTGGGG AC-------- -----CGGC- --AGCAC--- ----ACCGCC GGCCCTGAAA TGGAGTGGCG GCCCGTCCGC GGCGACCTCT GCGTAGTAA- ACCA---ACT CGCACCGGAA C-CCCGACGT ---GGCCAC- GCCGTAAAA- CACCCAACTT ----CTGAAC GTT-GACCTC GAATCAGGTA GG
       4157_1PL  TTAGAGTTAG TAATAGCCTT TATCCAAGCA CAAGTGTTTG TAGTATTAGC TTCAGCATAT ATTAAAGACG GATTAGATTT ACATTAATAG GCATAGTTTA TAGTTTAATT TATTTTATTA TGTATAATTT ATAACAATAA AAAGCTAGCC --TAATGTTA TAAGCT---- AAA--TTAAT AGGTGTC-C- ---------- ---------- ------CTTC CTTGC----- ---------- ---------- ---------- ----GCACAA ATAAAGTATA TA-------- ---------- ---------- ---------- AAAAGC-TTG CGCCTTAAT- --AGGTTA-- C-GCTTATAA AATTAAAGTA AAAGAAAAAT TATGTAATTA GGGA-AAATT ATATAATAAT AATATTGAAT ATAAATATAA TAAGA--TAT AAATATTATA A-TAAGAAAT T-AATAAAAA A---GTTTTT CGTAACT--- ----AATATA AATAATGAAA ATA--ACAAT TTTCAATTAA AA-------- -----GGTTC AATTTATAGT TTGCTAATAG -----TATTA GCTTGGT-AG T---TTATTA AACAA-GCTA -A---AGCTA GTAAATTACA AAACATAATA TAGTTTATTT C-TTTTCTTT -AAAAAATTA GAACATAT-A GTAATAT TTAAAAATA GATAGTAGAC AATCTTATAA TTATTATAAT GTACAATCTA CTAAAAATTT TATCAATACA TTTTTTGAAA ATAAATAATC ---GGATGTT TA-GCTAA-- ----CTTAGT T-TTAAC-TT --TAACT-AT AAATTTTATT ATTTAATAGC TTTATGCGAA GCAT-----T ACTATTAATA -AACTTTATT GCTAGGGT-- --TCTTATTT TTATAGCTTT C--------- ---------- ---------- ---------- ---------- ---------- ---------- TAGAAAAAA- TCCTAAAGCT AGGCGTGCCT CT---AGTG- --CCTTTTTA TTTT-ATGAA ATTTTTAT-T CTAAGTC-AA TGGGCGATAG GTTC---CAC CT-ATACAAA GCTAGTAAAT AAA-TTATGA TCATTTTAT- TATTA--TTA TAA-TATAAA TATGTTACAA TCTTCAAAAA TAATAGGAGC AGGATTA GGGATCA TTA---CCGA GTTTTC--AA CTCCC----- TAACCCTTCT GTGAAC--CT ACCT----AT--- CGTTGCTTCG GCGG-AC--T CGCCCCAGC- -CCGGACG-- ---------- -----CGGAC T-GGA-CCAG CGGCCCGCCG GGGAC-C-TC AAACTCTTG- -----TATT- CC-------A G-CATCT--- -TCTGAATAC GCC-----GC AAGGCAAAA- CAAATGAATC AAAACTTTCA ACAACGGATC TCTTGGCTCT GGCATCGATG AAGAACGCAG CG-AAATGCG ATAAGTAATG TGAATTGCAG AATCCAGTGA ATCATCGAAT CTTTGAACGC ACATTG--CG CCCGCCAGC- ATTCTGGCGG GC-ATGCCTG TTCGAGCGTC ATTTCAACC- CTCGACCTCC C-------CT-------- GGGGGAGGTC GGCGTTGGGG AC-------- -----CGGC- --AGCAC--- ----ACCGCC GGCCCTGAAA TGGAGTGGCG GCCCGTCCGC GGCGACCTCT GCGTAGTAA- TACA---GCT CGCACCGGAA C-CCCGACGC ---GGCCAC- GCCGTAAAA- CACCCAACTT ----CTGAAC GTT-GACCTC GAATCAGGTA GG
       4157_5PL  TTAGAGTTAG TAATAGCCTT TATCCAAGCA CAAGTGTTTG TAGTATTAGC TTCAGCATAT ATTAAAGACG GATTAGATTT ACATTAATAG GCATAGTTTA TAGTTTAATT TATTTTATTA TGTATAATTT ATAACAATAA AAAGCTAGCC --TAATGTTA TAAGCT---- AAA--TTAAT AGGTGTC-C- ---------- ---------- ------CTTC CTTGC----- ---------- ---------- ---------- ----GCACAA ATAAAGTATA TA-------- ---------- ---------- ---------- AAAAGC-TTG CGCCTTAAT- --AGGTTA-- C-GCTTATAA AATTAAAGTA AAAGAAAAAT TATGTAATTA GGGA-AAATT ATATAATAAT AATATTGAAT ATAAATATAA TAAGA--TAT AAATATTATA A-TAAGAAAT T-AATAAAAA A---GTTTTT CGTAACT--- ----AATATA AATAATGAAA ATA--ACAAT TTTCAATTAA AA-------- -----GGTTC AATTTATAGT TTGCTAATAG -----TATTA GCTTGGT-AG T---TTATTA AACAA-GCTA -A---AGCTA GTAAATTACA AAACATAATA TAGTTTATTT C-TTTTCTTT -AAAAAATTA GAACATAT-A GTAATAT TTAAAAATA GATAGTAGAC AATCTTATAA TTATTATAAT GTACAATCTA CTAAAAATTT TATCAATACA TTTTTTGAAA ATAAATAATC ---GGATGTT TA-GCTAA-- ----CTTAGT T-TTAAC-TT --TAACT-AT AAATTTTATT ATTTAATAGC TTTATGCGAA GCAT-----T ACTATTAATA -AACTTTATT GCTAGGGT-- --TCTTATTT TTATAGCTTT C--------- ---------- ---------- ---------- ---------- ---------- ---------- TAGAAAAAA- TCCTAAAGCT AGGCGTGCCT CT---AGTG- --CCTTTTTA TTTT-ATGAA ATTTTTAT-T CTAAGTC-AA TGGGCGATAG GTTC---CAC CT-ATACAAA GCTAGTAAAT AAA-TTATGA TCATTTTAT- TATTA--TTA TAA-TATAAA TATGTTACAA TCTTCAAAAA TAATAGGAGC AGGATTA GGGATCA TTA---CCGA GTTTTC--AA CTCCC----- TAACCCTTCT GTGAAC--CT ACCT----AT--- CGTTGCTTCG GCGG-AC--T CGCCCCAGC- -CCGGACG-- ---------- -----CGGAC T-GGA-CCAG CGGCCCGCCG GGGAC-C-TC AAACTCTTG- -----TATT- CC-------A G-CATCT--- -TCTGAATAC GCC-----GC AAGGCAAAA- CAAATGAATC AAAACTTTCA ACAACGGATC TCTTGGCTCT GGCATCGATG AAGAACGCAG CG-AAATGCG ATAAGTAATG TGAATTGCAG AATCCAGTGA ATCATCGAAT CTTTGAACGC ACATTG--CG CCCGCCAGC- ATTCTGGCGG GC-ATGCCTG TTCGAGCGTC ATTTCAACC- CTCGACCTCC C-------CT-------- GGGGGAGGTC GGCGTTGGGG AC-------- -----CGGC- --AGCAC--- ----ACCGCC GGCCCTGAAA TGGAGTGGCG GCCCGTCCGC GGCGACCTCT GCGTAGTAA- TACA---GCT CGCACCGGAA C-CCCGACGC ---GGCCAC- GCCGTAAAA- CACCCAACTT ----CTGAAC GTT-GACCTC GAATCAGGTA GG
      IMI391704  TTAGAGTTAG TAATAGCCTT TATCCAAGCA CAAGTGTTTG TAGTATTAGC TTCAGCATAT ATTAAAGACG GATTAGATTT ACATTAATAG GCATAGTTTA TAGTTTAATT TATTTTATTA TGTATAACTT ATAACAATAA AAAGCTAGCC --TAATGTTA TAAGCT---- AAA--TTAAT AGGTGTC-C- ---------- ---------- ------CTTC CTTGCCTGCT TG-------- ---------- ---------C TTGCGCACAA ATAAAGTATA TA-------- ---------- ---------- ---------- AAAAGC-TTG CGCCTTAAT- --AGGTTA-- C-GCTTATAA AATTAAAGTA AAAGAAAAAT TATGTAATGA GGGA-AAATT ATATAATAAT AATATTGAAT ATAAATATAA TAAGA--TAT AAATATTATA A-TAAGAAAT T-AATAAAAA A---GTTTTT CGTAACT--- ----AATATA AATAATGAAA ATA--ATAAT TTTCAATTAA AA-------- -----GGTTC AATTTATAGT TTGCTAATAG -----TATTA GCTTGGT-AG T---TTACTT AACAA-GCTA -A---AGCTA GTAAATTACA AAACATAATA TAGTTTATTT C-TTTTCTTT -AAAAA-TTA GAACATAT-A GTAATAT TTAAAAATA GATAGTAGAC AATCTTATAA TTATTATAAT GTACAATCTA CTAAAAATTT TATCAATACA TTTTTTGAAA ATAAATAATC ---GGATGTT TA-GCTAA-- ----CTTAGT T-TTAAC-TT --TAACT-AT AAATTTTATT ATTTAATAGC TTTATGCGAA GCAT-----T ACTATTAATA -AACTTTATT GCTAGGGT-- --TCCTATTT TTATAGCTTG CCTCTCGGCC ---------- ---------- ------CAGG ACTAGGTCCT TGGGCCTAGG CCGA-AGGGC TAGAAAAAA- TCCTAAAGCT AGGCGTGCCT CT---AGTG- --CCTTTTTA TTTT-ATGAA ATTTTTAT-T CTAAGTC-AA TGGGCGATAG GTTC---CAC CT-ATACAAA GCTAGTAAAT AAA-TTATGA TCATTTTAT- TATTA--TTA TAA-TATAAA TATGTTACAA TCTTCAAAAA TAATAGGAGC AGGATTA GGGATCA TTA---CCGA GTTTTC--AA CTCCC----- TAACCCTTCT GTGAAC--CT ACCT----AT--- CGTTGCTTCG GCGG-AC--T CGCCCCAGC- -CCGGACG-- ---------- -----CGGAC T-GGA-CCAG CGGCCCGCCG GGGAC-C-TC AAACTCTTG- -----TATT- CC-------A G-CATCT--- -TCTGAATAC GCC-----GC AAGGCAAAA- CAAATGAATC AAAACTTTCA ACAACGGATC TCTTGGCTCT GGCATCGATG AAGAACGCAG CG-AAACGCG ATAAGTAATG TGAATTGCAG AATCCAGTGA ATCATCGAAT CTTTGAACGC ACATTG--CG CCCGCCAGC- ATTCTGGCGG GC-ATGCCTG TTCGAGCGTC ATTTCAACC- CTCGACCTCC C-------CT-------- TGGGGAGGTC GGCGTTGGGG AC-------- -----CGGC- --AGCAC--- ----ACCGCC GGCCCTGAAA TGGAGTGGCG GCCCGTCCGC GGCGACCTCT GCGCAGTAA- TACA---GCT CGCACCGGAA C-CCCGACGC ---GGCCAC- GCCGTAAAA- CACCCAACTT ----CTGAAC GTT-GACCTC GAATCAGGTA GG
      EABb06_02  TTAGAGTTAG TAATAGCATT TATCCAAGCA CAAGTGTTTG TAGTATTAGC TTCAGCATAT ATTAAAGACG GATTAGATTT ACATTAATAG GCATAGTTTA TAGTTTAATT TATTTTATTA TGTATAACTT ATAACAATAA AAAGCTAGCC --TAATGTTA TAAGCT---- AAA--TTAAT AGGTGTT-CC T-TGCT---T ---------G CCTG--CTTG C-------CT TGTT------ ---------- ---------- --GCGCACAA ATAAAGTATA TA-------- ---------- ---------- ---------- AAAAGC-TTG CGCCTTAAT- --AGGCTAC- --GCTTATAA AATTAAAGTA AAAGAAAAAT TATGTAATTA GGGA-AAATT ATATAATAAT AATATTGAAT ATAAATATAA TAAGA--TAT AAATATTATA A-TAAGAAAT T-AATAAAAA A---GTTTTT CGTAACT--- ----AATATA AATAATGAAA ATA--ATAAT TTTCAATTAA AA-------- -----GGTTC AATTTATAGT TTGCTAATAG -----TATTA GCTTGGT-AG T---TTACTT AACAA-GCTA -A---AGCTA GTAAATTACA AAACATAATA TAGTTTATTT C-TTTTCTTT -AAAAAATTA GAACATAT-A GTAATAT TTAAAAATA GATAGTAGAC AATCTTATAA TTATTATAAT GTACAATCTA CTAAAAATTT TATCAATACA TTTTTTGAAA ATAAATAATC ---GGATGTT TA-GCTAA-- ----CTTAGT T-TTAAC-TT --TAACT-AT AAATTTTATT ATTTAATAGC TTTATGCGAA GCAT-----T ACTATTAATA -AACTTTATT GCTAGGGT-- --TCCTATTT TTATAGCTTG CCTCTCGGCC ---------- ---------- ------CAGG ACTAGGTCCT TGGGCCTAGG CCGA-AGGGC TAGAAAAAA- TCCTAAAGCT AGGCGTGCCT CT---AGTG- --CCTTTTTA TTTT-ATGAA ATTTTTAT-T CTAAGTC-AA TGGGCGATAG GTTC---CAC CT-ATACAAA GCTAGTAAAT AAA-TTATGA TCATTTTAT- TATTA--TTA TAA-TATAAA TATGTTACAA TCTTCAAAAA TAATAGGAGC AGGATTA GGGATCA TTA---CCGA GTTTTC--AA CTCCC----- TAACCCTTCT GTGAAC--CT ACCT----AT--- CGTTGCTTCG GCGG-AC--T CGCCCCAGC- -CCGGACG-- ---------- -----CGGAC T-GGA-CCAG CGGCCCGCCG GGGAC-C-TC AAACTCTTG- -----TATT- CC-------A G-CATCT--- -TCTGAATAC GCC-----GC AAGGCAAAA- CAAATGAATC AAAACTTTCA ACAACGGATC TCTTGGCTCT GGCATCGATG AAGAACGCAG CG-AAACGCG ATAAGTAATG TGAATTGCAG AATCCAGTGA ATCATCGAAT CTTTGAACGC ACATTG--CG CCCGCCAGC- ATTCTGGCGG GC-ATGCCTG TTCGAGCGTC ATTTCAACC- CTCGACCTCC C-------CT-------- TGGGGAGGTC GGCGTTGGGG AC-------- -----CGGC- --AGCAC--- ----ACCGCC GGCCCTGAAA TGGAGTGGCG GCCCGTCCGC GGCGACCTCT GCGCAGTAA- TACA---GCT CGCACCGGAA C-CCCGACGC ---GGCCAC- GCCGTAAAA- CACCCAACTT ----CTGAAC GTT-GACCTC GAATCAGGTA GG
      EABb04_01  TTAGAGTTAG TAATAGCCTT TATCCAAGCA CAAGTGTTTG TAGTATTAGC TTCAGCATAT ATTAAAGACG GATTAGATTT ACATTAATAG GCATAGTTTA TAGTTTAATT TATTTTATTA TGTATAACTT ATAACAATAA AAAGCTAGCC --TAATGTTA TAAGCT---- AAA--TTAAT AGGTGTC-C- ---------- ---------- ------CTTC CTTGCCTGCT TG-------- ---------- ---------C TTGCGCACAA ATAAAGTATA TA-------- ---------- ---------- ---------- AAAAGC-TTG CGCCTTAAT- --AGGTTA-- C-GCTTATAA AATTAAAGTA AAAGAAAAAT TATGTAATTA GGGA-AAATT ATATAATAAT AATATTGAAT ATAAATATAA TAAGA--TAT AAATATTATA A-TAAGAAAT T-AATAAAAA A---GTTTTT CGTAACT--- ----AATATA AATAATGAAA ATA--ATAAT TTTCAATTAA AA-------- -----GGTTC AATTTATAGT TTGCTAATAG -----TATTA GCTTGGT-AG T---TTACTT AACAA-GCTA -A---AGCTA GTAAATTACA AAACATAATA TAGTTTATTT C-TTTTCTTT -AAAAAATTA GAACATAT-A GTAATAT TTAAAAATA GATAGTAGAC AATCTTATAA TTATTATAAT GTACAATCTA CTAAAAATTT TATCAATACA TTTTTTGAAA ATAAATAATC ---GGATGTT TA-GCTAA-- ----CTTAGT T-TTAAC-TT --TAACT-AT AAATTTTATT ATTTAATAGC TTTATGCGAA GCAT-----T ACTATTAATA -AACTTTATT GCTAGGGT-- --TCCTATTT TTATAGCTTG CCTCTCGGCC ---------- ---------- ------CAGG ACTAGGTCCT TGGGCCTAGG CCGA-AGGGC TAGAAAAAA- TCCTAAAGCT AGGCGTGCCT CT---AGTG- --CCTTTTTA TTTT-ATGAA ATTTTTAT-T CTAAGTC-AA TGGGCGATAG GTTC---CAC CT-ATACAAA GCTAGTAAAT AAA-TTATGA TCATTTTAT- TATTA--TTA TAA-TATAAA TATGTTACAA TCTTCAAAAA TAATAGGAGC AGGATTA GGGATCA TTA---CCGA GTTTTC--AA CTCCC----- TAACCCTTCT GTGAAC--CT ACCT----AT--- CGTTGCTTCG GCGG-AC--T CGCCCCAGC- -CCGGACG-- ---------- -----CGGAC T-GGA-CCAG CGGCCCGCCG GGGAC-C-TC AAACTCTTG- -----TATT- CC-------A G-CATCT--- -TCTGAATAC GCC-----GC AAGGCAAAA- CAAATGAATC AAAACTTTCA ACAACGGATC TCTTGGCTCT GGCATCGATG AAGAACGCAG CG-AAACGCG ATAAGTAATG TGAATTGCAG AATCCAGTGA ATCATCGAAT CTTTGAACGC ACATTG--CG CCCGCCAGC- ATTCTGGCGG GC-ATGCCTG TTCGAGCGTC ATTTCAACC- CTCGACCTCC C-------CT-------- TGGGGAGGTC GGCGTTGGGG AC-------- -----CGGC- --AGCAC--- ----ACCGCC GGCCCTGAAA TGGAGTGGCG GCCCGTCCGC GGCGACCTCT GCGCAGTAA- TACA---GCT CGCACCGGAA C-CCCGACGC ---GGCCAC- GCCGTAAAA- CACCCAACTT ----CTGAAC GTT-GACCTC GAATCAGGTA GG
      IMI393155  TTAGAGTTAG TAATAGCCTT TATCCAAGCA CAAGTGTTTG TAGTATTAGC TTCAGCATAT ATTAAAGACG GATTAGATTT ACATTAATAG GCATAGTTTA TAGTTTAATT TATTTTATTA TGTATAACTT ATAACAATAA AAAGCTAGCC --TAATGTTA TAAGCT---- AAA--TTAAT AGGTGTC-C- ---------- ---------- ------CTTG CTTGCCTG-- ---------- ---------- ---------C TTGCGCACAA ATAAAGTATA TA-------- ---------- ---------- ---------- AAAAGC-TTG CGCCTTAAT- --AGGTTAC- --GCTTATAA AATTAAAGTA AAAGAAAAAT TATGTAATTA GGGA-GAATT ATATAATAAT AATATTGAAT ATAAATATAA TAAGA--TAT AAATATTATA A-TAAGAAAT T-AATAAAAA A---GTTTTT CGTAACT--- ----AATATA AATAATGAAA ATA--ATAAT TTTCAATTAA AA-------- -----GGTTC AATTTATAGT TTGCTAATAG -----TATTA GCTTGGT-AG T---TTACTT AACAA-GCTA -A---AGCTA GTAAATTACA AAACATAATA TAGTTTATTT C-TTTTCTTT -AAAAAATTA GAACATAT-A GTAATAT TTAAAAATA GATAGTAGAC AATCTTATAA TTATTATAAT GTACAATCTA CTAAAAATTT TATCAATACA TTTTTTGAAA ATAAATAATT ---GGATGTT TA-GCTAA-- ----CTTAGT T-TTAAC-TT --TAACT-AT AAATTTTATT ATTTAATAGC TTTATGCGAA GCAT-----T ACTATTAATA -AACTTTATT GCTAGGGT-- --TCCTATTT TTATAGCTTG C--------- ---------- ---------- ---------- ---------- ---------- ---------- TAAAAAAAA- TCCTAAAGCT AAGCGTGCCT CT---AGTG- --CCTTTTTA TTTT-ATGAA ATTTTTAT-T CTAAGTC-AA TGGGCGATAG GTTC---CAC CT-ATACAAA GCTAGTAAAT AAA-TTATGA TCATTTTAT- TATTA--TTA TAA-TATAAA TATGTTACAA TCTTCAAAAA TAATAGGAGC AGGATTA GGGATCA TTA---CCGA GTTTTC--AA CTCCC----- TAACCCTTCT GTGAAC--CT ACCT----AT--- CGTTGCTTCG GCGG-AC--T CGCCCCAGC- -CCGGACG-- ---------- -----CGGAC T-GGA-CCAG CGGCCCGCCG GGGAC-C-TC AAACTCTTG- -----TATT- CC-------A G-CATCT--- -TCTGAATAC GCC-----GC AAGGCAAAA- CAAATGAATC AAAACTTTCA ACAACGGATC TCTTGGCTCT GGCATCGATG AAGAACGCAG CG-AAATGCG ATAAGTAATG TGAATTGCAG AATCCAATGA ATCATCGAAT CTTTGAACGC ACATTG--C- CCCGCCAGC- ATTCTGGCGG GC-ATGCCTG TTCGAGCGTC ATTTCAACC- CTCGACCTCC C-------CT-------- TGGGGAGGTC GGCGTTGGGG AC-------- -----CGGC- --AGCAC--- ----ACCGCC GGCCCTGAAA TGGAGTGGCG GCCCGTCCGC GGCGACCTCT GCGTAGTAA- TACA---GCT CGCACCGGAA C-CCCGACGC ---GGCCAC- GCCGTAAAA- CACCCAACTT ----CTGAAC GTT-GACCTC GAATCAGGTA GG
      ATHUM4946  TTAGAGTTAG TAATAGCCTT TATCCAAGCA CACGTGTTTG TAGTATTAGC TTCAGCATAT ATTAAAGACG GATTAGATTT ACATTAATAG GCATAGTTTA TAGTTTAATT TATTTTATTA TGTATAACTT ATAACAATAA AAAGCTAGCC --TAATGTTA TAAGCT---- AAA--TTAAT CGGTGTC-C- ---------- ---------- ------CTTC CTTGCCTGCT TG-------- ---------- ---------C TTGCGCACAA ATAAAGTATA TA-------- ---------- ---------- ---------- AAAAGC-TTG CGCCTTAAT- --AGGTTA-- C-GCTTATAA AATTAAAGTA AAAGAAAAAT TATGTAATTC GGGA-AAATT ATATAATAAT AATATTGAAT ATAAATATAA TAAGA--TAT AAATATTATA A-TAAGAAAT T-AATAAAAA A---GTTTTT CGTAACT--- ----AATATA AATAATGAAA ATA--ATAAT TTTCAATTAA AA-------- -----GGTTC AATTTATAGT TTGCTAATAG -----TATTA GCTTGGT-AG T---TTACTT AACAA-GCTA -A---AGCTA GTAAATTACA AAACATAATA TAGTTTATTT C-TTTTCTTT -AAAAAATTA GAACATAT-A GTAATAT TTAAAAATA GATAGTAGAC AATCTTATAA TTATTATAAT GTACAATCTA CTAAAAATTT TATCAATACA TTTTTTGAAA ATAAATAATC ---GGATGTT TA-GCTAA-- ----CTTAGT T-TTAAC-TT --TAACT-AT AAATTTTATT ATTTAATAGC TTTATGCGAA GCAT-----T ACTATTAATA -AACTTTATT GCTAGGGT-- --TCCTATTT TTATAGCTTG CCTCTCGGCC ---------- ---------- ------CAGG ACTAGGTCCT TGGGCCTAGG CCGA-AGGGC TAGAAAAAA- TCCTAAAGCT AGGCGTGCCT CT---AGTG- --CCTTTTTA TTTT-ATGAA ATTTTTAT-T CTAAGTC-AA TGGGCGATAG GTTC---CAC CT-ATACAAA GCTAGTAAAT AAA-TTATGA TCATTTTAT- TATTA--TTA TAA-TATAAA TATGTTACAA TCTTCAAAAA TAATAGGAGC AGGATTA GGGATCA TTA---CCGA GTTTTC--AA CTCCC----- TAACCCTTCT GTGAAC--CT ACCT----AT--- CGTTGCTTCG GCGG-AC--T CGCCCCAGC- -CCGGACG-- ---------- -----CGGAC T-GGA-CCAG CGGCCCGCCG GGGAC-C-TC AAACTCTTG- -----TATT- CC-------A G-CATCT--- -TCTGAATAC GCC-----GC AAGGCAAAA- CAAATGAATC AAAACTTTCA ACAACGGATC TCTTGGCTCT GGCATCGATG AAGAACGCAG CG-AAACGCG ATAAGTAATG TGAATTGCAG AATCCAGTGA ATCATCGAAT CTTTGAACGC ACATTG--CG CCCGCCAGC- ATTCTGGCGG GC-ATGCCTG TTCGAGCGTC ATTTCAACC- CTCGACCTCC C-------CT-------- TGGGGAGGTC GGCGTTGGGG AC-------- -----CGGC- --AGCAC--- ----ACCGCC GGCCCTGAAA TGGAGTGGCG GCCCGTCCGC GGCGACCTCT GCGCAGTAA- TACA---GCT CGCACCGGAA C-CCCGACGC ---GGCCAC- GCCGTAAAA- CACCCAACTT ----CTGAAC GTT-GACCTC GAATCAGGTA GG
       4157_6PL  TTAGAGTTAG TAATAGCCTT TATCCAAGCA CAAGTGTTTG TAGTATTAGC TTCAGCATAT ATTAAAGACG GATTAGATTT ACATTAATAG GCATAGTTTA TAGTTTAATT TATTTTATTA TGTATAATTT ATAACAATAA AAAGCTAGCC --TAATGTTA TAAGCT---- AAA--TTAAT AGGTGTC-C- ---------- ---------- ------CTTC CTTGC----- ---------- ---------- ---------- ----GCACAA ATAAAGTATA TA-------- ---------- ---------- ---------- AAAAGC-TTG CGCCTTAAT- --AGGTTA-- C-GCTTATAA AATTAAAGTA AAAGAAAAAT TATGTAATTA GGGA-AAATT ATATAATAAT AATATTGAAT ATAAATATAA TAAGA--TAT AAATATTATA A-TAAGAAAT T-AATAAAAA A---GTTTTT CGTAACT--- ----AATATA AATAATGAAA ATA--ACAAT TTTCAATTAA AA-------- -----GGTTC AATTTATAGT TTGCTAATAG -----TATTA GCTTGGT-AG T---TTATTA AACAA-GCTA -A---AGCTA GTAAATTACA AAACATAATA TAGTTTATTT C-TTTTCTTT -AAAAAATTA GAACATAT-A GTAATAT TTAAAAATA GATAGTAGAC AATCTTATAA TTATTATAAT GTACAATCTA CTAAAAATTT TATCAATACA TTTTTTGAAA ATAAATAATC ---GGATGTT TA-GCTAA-- ----CTTAGT T-TTAAC-TT --TAACT-AT AAATTTTATT ATTTAATAGC TTTATGCGAA GCAT-----T ACTATTAATA -AACTTTATT GCTAGGGT-- --TCTTATTT TTATAGCTTT C--------- ---------- ---------- ---------- ---------- ---------- ---------- TAGAAAAAA- TCCTAAAGCT AGGCGTGCCT CT---AGTG- --CCTTTTTA TTTT-ATGAA ATTTTTAT-T CTAAGTC-AA TGGGCGATAG GTTC---CAC CT-ATACAAA GCTAGTAAAT AAA-TTATGA TCATTTTAT- TATTA--TTA TAA-TATAAA TATGTTACAA TCTTCAAAAA TAATAGGAGC AGGATTA GGGATCA TTA---CCGA GTTTTC--AA CTCCC----- TAACCCTTCT GTGAAC--CT ACCT----AT--- CGTTGCTTCG GCGG-AC--T CGCCCCAGC- -CCGGACG-- ---------- -----CGGAC T-GGA-CCAG CGGCCCGCCG GGGAC-C-TC AAACTCTTG- -----TATT- CC-------A G-CATCT--- -TCTGAATAC GCC-----GC AAGGCAAAA- CAAATGAATC AAAACTTTCA ACAACGGATC TCTTGGCTCT GGCATCGATG AAGAACGCAG CG-AAATGCG ATAAGTAATG TGAATTGCAG AATCCAGTGA ATCATCGAAT CTTTGAACGC ACATTG--CG CCCGCCAGC- ATTCTGGCGG GC-ATGCCTG TTCGAGCGTC ATTTCAACC- CTCGACCTCC C-------CT-------- GGGGGAGGTC GGCGTTGGGG AC-------- -----CGGC- --AGCAC--- ----ACCGCC GGCCCTGAAA TGGAGTGGCG GCCCGTCCGC GGCGACCTCT GCGTAGTAA- TACA---GCT CGCACCGGAA C-CCCGACGC ---GGCCAC- GCCGTAAAA- CACCCAACTT ----CTGAAC GTT-GACCTC GAATCAGGTA GG
    EABb00_23Su  TTAGAGTTAG TAATAGCCTT TATCCAAGCA CAAGTGTTTG TAGTATTAGC TTCAGCATAT ATTAAAGACG GATTAGATTT ACATTAATAG GCATAGTTTA TAGTTTAATT TATTTTATTA TGTATAACTT ATAACAATAA AAAGCTAGCC --TAATGTTA TAAGCT---- AAA--TTAAT AGGTGTC-C- ---------- ---------- ------CTTC CTTGCCTGCT TG-------- ---------- ---------C TTGCGCACAA ATAAAGTATA TA-------- ---------- ---------- ---------- AAAAGC-TTG CGCCTTAAT- --AGGTTA-- C-GCTTATAA AATTAAAGTA AAAGAAAAAT TATGTAATTA GGGA-AAATT ATATAATAAT AATATTGAAT ATAAATATAA TAAGA--TAT AAATATTATA A-TAAGAAAT T-AATAAAAA A---GTTTTT CGTAACT--- ----AATATA AATAATGAAA ATA--ATAAT TTTCAATTAA AA-------- -----GGTTC AATTTATAGT TTGCTAATAG -----TATTA GCTTGGT-AG T---TTACTT AACAA-GCTA -A---AGCTA GTAAATTACA AAACATAATA TAGTTTATTT C-TTTTCTTT -AAAAAATTA GAACATAT-A GTAATAT TTAAAAATA GATAGTAGAC AATCTTATAA TTATTATAAT GTACAATCTA CTAAAAATTT TATCAATACA TTTTTTGAAA ATAAATAATC ---GGATGTT TA-GCTAA-- ----CTTAGT T-TTAAC-TT --TAACT-AT AAATTTTATT ATTTAATAGC TTTATGCGAA GCAT-----T ACTATTAATA -AACTTTATT GCTAGGGT-- --TCCTATTT TTATAGCTTG CCTCTCGGCC ---------- ---------- ------CAGG ACTAGGTCCT TGGGCCTAGG CCGA-AGGGC TAGAAAAAA- TCCTAAAGCT AGGCGTGCCT CT---AGTG- --CCTTTTTA TTTT-ATGAA ATTTTTAT-T CTAAGTC-AA TGGGCGATAG GTTC---CAC CT-ATACAAA GCTAGTAAAT AAA-TTATGA TCATTTTAT- TATTA--TTA TAA-TATAAA TATGTTACAA TCTTCAAAAA TAATAGGAGC AGGATTA GGGATCA TTA---CCGA GTTTTC--AA CTCCC----- TAACCCTTCT GTGAAC--CT ACCT----AT--- CGTTGCTTCG GCGG-AC--T CGCCCCAGC- -CCGGACG-- ---------- -----CGGAC T-GGA-CCAG CGGCCCGCCG GGGAC-C-TA AAACTCTTG- -----TATT- CC-------A G-CATCT--- -TCTGAATAC GCC-----GC AAGGCAAAA- CAAATGAATC AAAACTTTCA ACAACGGATC TCTTGGCTCT GGCATCGATG AAGAACGCAG CG-AAACGCG ATAAGTAATG TGAATTGCAG AATCCAGTGA ATCATCGAAT CTTTGAACGC ACATTG--CG CCCGCCAGC- ATTCTGGCGG GC-ATGCCTG TTCGAGCGTC ATTTCAACC- CTCGACCTCC C-------CT-------- TGGGGGGGTC GGCGTTGGGG AC-------- -----CGGC- --AGCAC--- ----ACCGCC GGCCCTGAAA TGGAGTGGCG GCCCGTCCGC GGCGACCTCT GCGCAGTAA- TACA---GCT CGCACCGGAA C-CCCGACGC ---GGCCAC- GCCGTAAAA- CACCCAACTT ----CTGAAC GTT-GACCTC GAATCAGGTA GG
    EABb00_26Su  TTAGAGTTAG TAATAGCCTT TATCCAAGCA CAAGTGTTTG TAGTATTAGC TTCAGCATAT ATTAAAGACG GATTAGATTT ACATTAATAG GCATAGCTTA TAGTTTAATT TATTTTATTA TGTATAGCTT ATAACAATAT AAAGCTAACC --TGATATTA -AAGCT---- AAA--TTAAT AAGTGTCGCT TGC------T ---------G ------CTTG CTTGCTTGCT TGC------- ---------- ---------- -GGCGCACAA ATAAAATATA TA-------- ---------- ---------- ---------- AAGAGCTTTA TTTCATATCC TTAATATACG TAGCTTATTA AATTAAAGTA AAAGAAAAAT TATGTAATTA GGGA-AAATT ATATAATAGT AATATTGAAT ATAAATATAA TAAGA--TAT AAATATTATA A-TAAGAAAT T-AATAAAAA -GGGGTTTTT CGTAACT--- ----AATATA AATAATGAAA ATA--ATAAT TTTCAATTAA AA-------- -----GGTTC AATTTATAGT TTGCTAATAG -----TATTA GCTTGGTTAG T---TTACTT AACAA-GCTA -A---AGCTA GTAAGTTACA AAACATAATA TAGTTTATTT C-TTTTCTTT -AAAAAATTA GAACATAT-A GTAATAT TTAAAAATA GATAGTAGAC AATCTTATAA TTATTATAAT GTACAATCTA CTAAAAATTT TATCAATACA TTTTTTGAAA ATAAATAATC ---GAATGTT TA-GCTAA-- ----CTTAGT T-TTAACTTT ACTAATTTAC AAATTTCATT GTTTAGTAGC TTTATGTAAA GCAT-----T ACTATTAATA -AACTTTATT GCTAGAAC-- --TCCTATTT TTTT-G---- ---------- ---------- ---------- ---------- -TTAGC---- ------TACG CCTAGCAAGC TATAAAAA-- TACTAAAGCT AGGCGTGCCT CT---AGTG- --CCTTTTTA TTTT-ATGAA ATTTTTAT-T CTAAGTC-AA TGGGCCATAG GTTC---CAC CT-ATACAAG GCTAGTAAAT AAA-TTATGA TTATTTTAT- TATTA--TTA TAA-TATAAA TATGTTACAA TCTTCAAAAA TAATAGGAGC AGGATTA GGGATCA TTA---CCGA GTTTTC--AA CTCCC----- AAACCCTTAT GTGAAC--CT ACCT----AT--- CGTTGCTTCG GCGG-AC--T CGCCCCAGC- --CGGACG-- ---------- -----CGGAC T-GGA-CCAG C-GGCCGCCG GGGAC-CATC AAACTCTTG- -----TATTA TC-------A G-CATCT--- -TCTGAATAC GCC-----GC AAGGCAAAA- CAAATAAATT AAAACTTTCA ACAACGGATC TCTTGGCTCT GGCATCGATG AAGAACGCAG CG-AAATGCG ATAAGTAATG TGAATTGCAG AATCCAGTGA ATCATCGAAT CTTTGAACGC ACATTG--CG CCCGCCAGC- ATTCTGGCGG GC-ATGCCTG TTCGAGCGTC ATTTCAACC- CTCGACCTCC C-------TT-------- TGGGGAAGTC GGCGTTGGGG AC-------- -----CGGC- --AGCAC--- ----ACCGCC GGCCCTGAAA TGGAGTGGCG GCCCGTCCGC GGCGACCTCT GCGTAGTAA- ACCA---ACT CGCACCGGAA C-CCCGACGT ---GGCCAC- GCCGTAAAA- CACCCAACTT ----CTGAAC GTT-GACCTC GAATCAGGTA GG
    EABb01_12Su  TTAGAGTTAG TAATAGCCTT TATCCAAGCA CAAGTGTTTG TAGTATTAGC TTCAGCATAT ATTAAAGACG GATTAGATTT ACATTAATAG GCATAGTTTA TAGTTTAATT TATTTTATTA TGTATAACTT ATAACAATAA AAAGCTAGCC --TAATGTTA TAAGCT---- AAA--TTAAT AGGTGTC-C- ---------- ---------- ------CTAC CTTGCCTGCT TG-------- ---------- ---------C TTG-GCACAA ATAAAGTATA TA-------- ---------- ---------- ---------- AAAAGC-TTG CGCCTTAAT- --AGGTTAAC G-ACTTATAA AATTAAAGTA AAAGAAAAAT TATGTAATTA GGGA-CAATT ATATAATAAT AATATTGAAT ATAAATATAA TAAGA--TAT AAATATTATA A-TAAGAAAT T-AATAAAAA A---GTTTTT CGTAACT--- ----AATATA AATAATGAAA ATA--ATAAT TTTCAATTAA AA-------- -----GGTTC AATTTATAGT TTGCTAATAG -----TATTA GCTTGGT-AG T---TTACTT AACAA-GCTA -A---AGCTA GTAAATTACA AAACATAATA TAGTTTCTTT C-TTTTCTTA -AAAAAATTA GAACATAT-A GTAATAT TTAAAAATA GATAGTAGAC AATCTTATAA TTATTATAAT GTACAATCTA CTAAAAATTT TATCAATACA TTTTTTGAAA ATAAATAATC ---GGATGTT TA-GCTAA-- ----CTTAGT T-TTAAC-TT --TAACT-AT AAATTTTATT ATTTAATAGC TTTATGCGAA GCAT-----T ACTATTAATA -AACTTTATT GCTAGGGT-- --TCCTATTT TTATAGCTTG CCTCTCGGCC ---------- ---------- ------CAGG ACTAGGTCCT TGGGCCTAGG CCGA-AGGGC TAGAAAAAA- TCCTAAAGCT AGGCGTGCCT CT---AGTG- --CCTTTTTA TTTT-ATGAA ATTTTTAT-T CTAAGTC-AA TGGGCGATAG GTTC---CAC CT-ATACAAA GCTAGTAAAT AAA-TTATGA TCATTTTAT- TATTA--TTA TAA-TATAAA TATGTTACAA TCTTCAAAAA TAATAGGAGC AGGATTA GGGATCA TTA---CCGA GTTTTC--AA CTCCC----- TAACCCTTCT GTGAAC--CT ACCT----AT--- CGTTGCTTCG GCGG-AC--T CGCCCCAGC- -CCGGACG-- ---------- -----CGGAC T-GGA-CCAG CGGCCCGCCG GGGAC-C-TA AAACTCTTG- -----TATT- CC-------A G-CATCT--- -TCTGAATAC GCC-----GC AAGGCAAAA- CAAATGAATC AAAACTTTCA ACAACGGATC TCTTGGCTCT GGCATCGATG AAGAACGCAG CG-AAACGCG ATAAGTAATG TGAATTGCAG AATCCAGTGA ATCATCGAAT CTTTGAACGC ACATTG--CG CCCGCCAGC- ATTCTGGCGG GC-ATGCCTG TTCGAGCGTC ATTTCAACC- CTCGACCTCC C-------CT-------- TGGGGGGATC GGCGTTGGGG AC-------- -----CGGC- --AGCAC--- ----ACCGCC GGCCCTGAAA TGGAGTGGCG GCCCGTCCGC GGCGACCTCT GCGCAGTAA- TACA---GCT CGCACCGGAA C-CCCGACGC ---GGCCAC- GCCGTAAAA- CACCCAACTT ----CTGAAC GTT-GACCTC GAATCAGGTA GG
    EABb01_33Su  TTAGAGTTAG TAATAGCATT TATCCAAGCA CAAGTGTTTG TAGTATTAGC TTCAGCATAT ATTAAAGACG GATTAGATTT ACATTAATAG GCATAGTTTA TAGTTTAATT TATTTTATTA TGTATAACTT ATAACAATAA AAAGCTAGCC --TAATGTTA TAAGCT---- AAA--TTAAT AGGTGTT-CC T-TGCT---T ---------G CCTG--CTTG CTTGCTTGCT TGCTTG---- ---------- ---------C TTGCGCACAA ATAAAGTATA TA-------- ---------- ---------- ---------- AAAAGC-TTG CGCCTTAAT- --AGGCTAC- --GCTTATAA AATTAAAGTA AAAGAAAAAT TATGTAATTA GGGA-CAATT ATATAATAAT AATATTGAAT ATAAATATAA TAAGA--TAT AAATATTATA A-TAAGAAAT T-AATAAAAA A---GTTTTT CGTAACT--- ----AATATA AATAATGAAA ATA--ATAAT TTTCAATTAA AA-------- -----GGTTC AATTTATAGT TTGCTAATAG -----TATTA GCTTGGT-AG T---TTACTT AACAA-GCTA -A---AGCTA GTAAATTAAC AAACATAATA TAGTTTCTTT C-TTTTCTTA -AAAAAATTA GAACATAT-A GTAATAT TTAAAAATA GATAGTAGAC AATCTTATAA TTATTATAAT GTACAATCTA CTAAAAATTT TATCAATACA TTTTTTGAAA ATAAATAATC ---GGATGTT TA-GCTAA-- ----CTTAGT T-TTAAC-TT --TAACT-AT AAATTTTATT GTTTAATAGC TTTATACGAA GCAT-----T ACTATTAATA -AACTTTATT GCTAGGGT-- --TCCTATTT TTATAGCTTG CCTCTCGGCC ---------- ---------- ------CAGG ACTAGGTCCT TGGGCCTAGG CCGA-AGGGC TAGAAAAA-- TACTAAAGCT AGGCGTGCCT CT---AGTG- --CCTTTTTA TTTT-ATGAA ATTTTTAT-T CTAAGTC-AA TGGGCCATAG GTTC---CAC CT-ATACAAA GCTAGTAAAT AAA-TTATGA TCATTTTAT- TATTA--TTA TAA-TATAAA TATGTTACAA TCTTCAAAAA TAATAGGAGC AGGATTA GGGATCA TTA---CCGA GTTTTC--AA CTCCC----- TAACCCTTCT GTGAAC--CT ACCT----AT--- CGTTGCTTCG GCGG-AC--T CGCCCCAGC- -CCGGACG-- ---------- -----CGGAC T-GGA-CCAG CGGCCCGCCG GGGAC-C-TC AAACTCTTG- -----TATT- CC-------A G-CATCT--- -TCTGAATAC GCC-----GC AAGGCAAAA- CAAATGAATC AAAACTTTCA ACAACGGATC TCTTGGCTCT GGCATCGATG AAGAACGCAG CG-AAACGCG ATAAGTAATG TGAATTGCAG AATCCAGTGA ATCATCGAAT CTTTGAACGC ACATTG--CG CCCGCCAGC- ATTCTGGCGG GC-ATGCCTG TTCGAGCGTC ATTTCAACC- CTCGACCTCC C-------CT-------- TGGGGGGGTC GGCGTTGGGG AC-------- -----CGGC- --AGCAC--- ----ACCGCC GGCCCTGAAA TGGAGTGGCG GCCCGTCCGC GGCGACCTCT GCGCAGTAA- TACA---GCT CGCACCGGAA C-CCCGACGC ---GGCCAC- GCCGTAAAA- CACCCAACTT ----CTGAAC GTT-GACCTC GAATCAGGTA GG
    EABb01_88Su  TTAGAGTTAG TAATAGCATT TATCCAAGCA CGCGTGTGTG TAGTATTAGC TTCAGCATAT ATTAA-GACG GATTAGATTT ACATTAATAG GCATAGTTTA TAGTTTAATT TATTTTATTA TGTATAACTT ATAACAATAA AAAGCTAGCC --TAATGTTA TAAGCT---- AAA--TTAAT AGGTGTT--- ---------- ---------- --TG--CTTG CTTGCCTGCT TGCTTG---- ---------- ---------C TTGCGCACAA ATAAAGTATA TA-------- ---------- ---------- ---------- AAAAGC-TTG CGCCTTAAT- --AGGCTAC- --GCTTATAA AATTAAAGTA AAAGAAAAAT TATGTAATTA GGGA-CAATT ATATAATAAT AATATTGAAT ATAAATATAA TAAGA--TAT AAATATTATA A-TAAGAAAT T-AATAAAAA A---GTTTTT CGTAACT--- ----AATATA AATAATGAAA ATA--ATAAT TTTCAATTAA AA-------- -----GGTTC AATTTATAGT TTGCTAATAG -----TATTA GCTTGGT-AG T---TTACTT AACAA-GCTA -A---AGCTA GTAAATTACA AAACATTATA TAGTTTCTTT C-TTTTCTTA -AAAAAATTA GAACATAT-A GTAATAT TTAAAAATA GATAGTAGAC AATCTTATAA TTATTATAAT GTACAATCTA CTAAAAATTT TATCAATACA TTTTTTGAAA ATAAATAATC ---GGATGTT TA-GCTAA-- ----CTTAGT T-TTAACATT --TAACT-AT AAATTTTATT ATTTAATAGC TTTATGCGAA GCAT-----T ACTATTAATA -AACTTTATT GCTAGGGT-- --TCCTATTT TTATAGCTTG CCTCTCGGCC ---------- ---------- ------CAGG ACTAGGTCCT TGGGCCTAGG CCGA-AGGGC TAGAAAAAA- TCCTAAAGCT AGGCGTGCCT CT---AGTG- --CCTTTTTA TTTT-ATGAA ATTTTTAT-T CTAAGTC-AA TGGGCGATAG GTTC---CAC CT-ATACAAA GCTAGTAAAT AAA-TTATGA TCATTTTAT- TATTA--TTA TAA-TATAAA TATGTTACAA TCTTCAAAAA TAATAGGAGC AGGATTA GGGATCA TTA---CCGA GTTTTC--AA CTCCC----- TAACCCTTCT GTGAAC--CT ACCT----AT--- CGTTGCTTCG GCGG-AC--T CGCCCCAGC- -CCGGACG-- ---------- -----CGGAC T-GGA-CCAG CGGCCCGCCG GGGAC-C-TC AAACTCTTG- -----TATT- CC-------A G-CATCT--- -TCTGAATAC GCC-----GC AAGGCAAAA- CAAATGAATC AAAACTTTCA ACAACGGATC TCTTGGCTCT GGCATCGATG AAGAACGCAG CG-AAACGCG ATAAGTAATG TGAATTGCAG AATCCAGTGA ATCATCGAAT CTTTGAACGC ACATTG--CG CCCGCCAGC- ATTCTGGCGG GC-ATGCCTG TTCGAGCGTC ATTTCAACC- CTCGACCTCC C-------CT-------- TGGGGAGGTC GGCGTTGGGG AC-------- -----CGGC- --AGCAC--- ----ACCGCC GGCCCTGAAA TGGAGTGGCG GCCCGTCCGC GGCGACCTCT GCGCAGTAA- TACA---GCT CGCACCGGAA C-CCCGACGC ---GGCCAC- GCCGTAAAA- CACCCAACTT ----CTGAAC GTT-GACCTC GAATCAGGTA GG
    EABb01_103S  TTAGAGTTAG TAATAGCATT TATCCAAGCA CAAGTGTTTG TAGTATTAGC TTCAGCATAT ATTAAAGACG GATTAGATTT ACATTAATAG GCATAGTTTA TAGTTTAATT TATTTTATTA TGTATAACTT ATAACAATAA AAAGCTAGCC --TAATGTTA TAAGCT---- AAA--TTAAT AGGTGTT-C- ---------- ---------- ------CTTG CTTGCCTGCT TGCTTG---- ---------- ---------C TTGCGCACAA ATAAAGTATA TA-------- ---------- ---------- ---------- AAAAGC-TTG CGCCTTAAT- --AGGCTAAC G-ACTTATAA AATTAAAGTA AAAGAAAAAT TATGTAATTA GGGA-CAATT ATATAATAAT AATATTGAAT ATAAATATAA TAAGA--TAT AAATATTATA A-TAAGAAAT T-AATAAAAA A---GTTTTT CGTAACT--- ----AATATA AATAATGAAA ATA--ATAAT TTTCAATTAA AA-------- -----GGTTC AATTTATAGT TTGCTAATAG -----TATTA GCTTGGT-AG T---TTACTT AACAA-GCTA -A---AGCTA GTAAAATACA AAACATAATA TAGTTTCTTT C-TTTTCTTA -AAAAAATTA GAACATAT-A GTAATAT TTAAAAATA GATAGTAGAC AATCTTATAA TTATTATAAT GTACAATCTA CTAAAAATTT TATCAATACA TTTTTTGAAA ATAAATAATC ---GGATGTT TA-GCTAA-- ----CTTAGT T-TTAAC-TT --TAACT-AT AAATTTTATT ATTTAATAGC TTTATGCGAA GCAT-----T ACTATTAATA -AACTTTATT GCTAGGGT-- --TCCTATTT TTATAGCTTG CCTCTCGGCC ---------- ---------- ------CAGG ACTAGGTCCT TGGGCCTAGG CCGA-AGGGC TAGAAAAAA- TCCTAAAGCT AGGCGTGCCT CT---AGTG- --CCTTTTTA TTTT-ATGAA ATTTTTAT-T CTAAGTC-AA TGGGCGATAG GTTC---CAC CT-ATACAAA GCTAGTAAAT AAA-TTATGA TCATTTTAT- TATTA--TTA TAA-TATAAA TATGTTACAA TCTTCAAAAA TAATAGGAGC AGGATTA GGGATCA TTA---CCGA GTTTTC--AA CTCCC----- TAACCCTTCT GTGAAC--CT ACCT----AT--- CGTTGCTTCG GCGG-AC--T CGCCCCAGC- -CCGGACG-- ---------- -----CGGAC T-GGA-CCAG CGGCCCGCCG GGGAC-C-TC AAACTCTTG- -----TATT- CC-------A G-CATCT--- -TCTGAATAC GCC-----GC AAGGCAAAA- CAAATGAATC AAAACTTTCA ACAACGGATC TCTTGGCTCT GGCATCGATG AAGAACGCAG CG-AAACGCG ATAAGTAATG TGAATTGCAG AATCCAGTGA ATCATCGAAT CTTTGAACGC ACATTG--CG CCCGCCAGC- ATTCTGGCGG GC-ATGCCTG TTCGAGCGTC ATTTCAACC- CTCGACCTCC C-------CT-------- TGGGGAGGTC GGCGTTGGGG AC-------- -----CGGC- --AGCAC--- ----ACCGCC GGCCCTGAAA TGGAGTGGCG GCCCGTCCGC GGCGACCTCT GCGCAGTAA- TACA---GCT CGCACCGGAA C-CCCGACGC ---GGCCAC- GCCGTAAAA- CACCCAACTT ----CTGAAC GTT-GACCTC GAATCAGGTA GG
        SP_R159  TTAGAGTTAG TAATAGCCTT TATCCAAGCA CAAGTGTTTG TAGTATTAGC TTCAGCATAT ATTAAAGACG GATTAGATTT ACATTAATAG GCATAGCTTA TAGTTTAATT TATTTTATTA TGTATAGCTT ATAACAATAT AAAGCTAACC --TGATATTA -AAGCT---- AAA--TTAAT AAGTGTCGCT TGC------T ---------G ------CTTG CTTGCTTGC- ---------- ---------- ---------- -G-CGCACAA ATAAA-TATA TA-------- ---------- ---------- ---------- AAGAGCTTTA TTTCATAGCC TTAATATACG TAGCTTATTA AATTAAAGTA AAAGAAAAAT TATGTAATTA GGGA-AAATT ATATAATAGT AATATTGAAT ATAAATATAA TAAGA--TAT AAATATTATA A-TAAGAAAT T-AATAAAAA -GGGGTTTTT CGTAACT--- ----AATATA AATAATGAAA ATA--ATAAT TTTCAATTAA AA-------- -----GGTTC AATTTATAGT TTGCTAATAG -----TATTA GCTTGGTTAG T---TTACTT AACAA-GCTA -A---AGCTA GTAAGTTACA AAACATAATA TAGTTTATTT C-TTTTCTTT -AAAAAATTA GAACATAT-A GTAATAT TTAAAAATA GATAGTAGAC AATCTTATAA TTATTATAAT GTACAATCTA CTAAAAATTT TATCAATACA TTTTTTGAAA ATAAATAATC ---GAATGTT TA-GCTAA-- ----CTTAGT T-TTAACTTT ACTAATT-AC AAATTTCATT GTTTAGTAGC TTTATGTAAA GCAT-----T ACTATTAATA -AACTTTATT GCTAGAAC-- --TCCTATTT TTTT-G---- ---------- ---------- ---------- ---------- -TTAGC---- ------TACG CCTAGCAAGC TATAAAAA-- TACTAAAGCT AGGCGTGCCT CT---AGTG- --CCTTTTTA TTTT-ATGAA ATTTTTAT-T CTAAGTC-AA TGGGCCATAG GTTC---CAC CT-ATACAAG GCTAGTAAAT AAA-TTATGA TCATCTTAT- TATTA--TTA TAA-TATAAA TATGTTACAA TCTTCAAAAA TAATAGGAGC AGGATTA GGGATCA TTA---CCGA GTTTTC--AA CTCCC----- AAACCCTTAT GTGAAC--CT ACCT----AT--- CGTTGCTTCG GCGG-AC--T CGCCCCAGC- --CGGACG-- ---------- -----CGGAC T-GGA-CCAG C-GGCCGCCG GGGAC-CATC AAACTCTTG- -----TATTA TC-------A G-CATCT--- -TCTGAATAC GCC-----GC AAGGCAAAA- CAAATAAATT AAAACTTTCA ACAACGGATC TCTTGGCTCT GGCATCGATG AAGAACGCAG CG-AAATGCG ATAAGTAATG TGAATTGCAG AATCCAGTGA ATCATCGAAT CTTTGAACGC ACATTG--CG CCCGCCAGC- ATTCTGGCGG GC-ATGCCTG TTCGAGCGTC ATTTCAACC- CTCGACCTCC C-------TT-------- TGGGGAAGTC GGCGTTGGGG AC-------- -----CGGC- --AGCAC--- ----ACCGCC GGCCCTGAAA TGGAGTGGCG GCCCGTCCGC GGCGACCTCT GCGTAGTAA- ACCA---ACT CGCACCGGAA C-CCCGACGT ---GGCCAC- GCCGTAAAA- CACCCAACTT ----CTGAAC GTT-GACCTC GAATCAGGTA GG
       SP_2_315  TTAGAGTTAG TAATAGCCTT TATCCAAGCA CAAGTGTTTG TAGTATTAGC TTCAGCATAT ATTAAAGACG GATTAGATTT ACATTAATAG GCATAGTTTA TAGTTTAATT TATTTTATTA TGTATAACTT ATAACAATAA AAAGCTAGCC --TAATGTTA TAAGCT---- AAA--TTAAT CGGTGTC-C- ---------- ---------- ------CTTC CTTGCCTGCT T--------- ---------- ---------C TTGCGCACAA ATAAAGTATA TA-------- ---------- ---------- ---------- AAAAGC-TTG CGCCTTAAT- --AGGTTA-- C-GCTTATAA AATTAAAGTA AAAGAAAAAT TATGTAATTA GGGA-GAATT ATATAATAAT AATATTGAAT ATAAATATAA TAAGA--TAT AAATATTATA A-TAAGAAAT T-AATAAAAA A---GTTTTT CGTAACT--- ----AATATA AATAATGAAA ATA--ATAAT TTTCAATTAA AA-------- -----GGTTC AATTTATAGT TTGCTAATAG -----TATTA GCTTGGT-AG T---TTACTT AACAA-GCTA -A---AGCTA GTAAATTACA AAACATAATA TAGTTTATTT C-TTTTCTTT -AAAAAATTA GAACATAT-A GTAATAT TTAAAAATA GATAGTAGAC AATCTTATAA TTATTATAAT GTACAATCTA CTAAAAATTT TATCAATACA TTTTTTGAAA ATAAATAATC ---GGATGTT TA-GCTAA-- ----CTTAGT T-TTAAC-TT --TAACT-AT AAATTTTATT ATTTAATAGC TTTATGCGAA GCAT-----T ACTATTAATA -AACTTTATT GCTAGGGT-- --TCCTATTT TTATAGCTTG CCTCTCGGCC ---------- ---------- ------CAGG ACTAGGTCCT TGGGCCTAGG CCGA-AGGGC TAGAAAAAA- TCCTAAAGCT AGGCGTGCCT CT---AGTG- --CCTTTTTA TTTT-ATGAA ATTTTTAT-T CTAAGTC-AA TGGGCGATAG GTTC---CAC CT-ATACAAA GCTAGTAAAT AAA-TTATGA TCATTTTAT- TATTA--TTA TAA-TATAAA TATGTTACAA TCTTCAAAAA TAATAGGAGC AGGATTA GGGATCA TTA---CCGA GTTTTC--AA CTCCC----- TAACCCTTCT GTGAAC--CT ACCT----AT--- CGTTGCTTCG GCGG-AC--T CGCCCCAGC- -CCGGACG-- ---------- -----CGGAC T-GGA-CCAG CGGCCCGCCG GGGAC-C-TC AAACTCTTG- -----TATT- CC-------A G-CATCT--- -TCTGAATAC GCC-----GC AAGGCAAAA- CAAATGAATC AAAACTTTCA ACAACGGATC TCTTGGCTCT GGCATCGATG AAGAACGCAG CG-AAACGCG ATAAGTAATG TGAATTGCAG AATCCAGTGA ATCATCGAAT CTTTGAACGC ACATTG--CG CCCGCCAGC- ATTCTGGCGG GC-ATGCCTG TTCGAGCGTC ATTTCAACC- CTCGACCTCC C-------CT-------- TGGGGAGGTC GGCGTTGGGG AC-------- -----CGGC- --AGCAC--- ----ACCGCC GGCCCTGAAA TGGAGTGGCG GCCCGTCCGC GGCGACCTCT GCGCAGTAA- TACA---GCT CGCACCGGAA C-CCCGACGC ---GGCCAC- GCCGTAAAA- CACCCAACTT ----CTGAAC GTT-GACCTC GAATCAGGTA GG
     SP_2_321_1  TTAGAGTTAG TAATAGCCTT TATCCAAGCA CAAGTGTTTG TAGTATTAGC TTCAGCATAT ATTAAAGACG GATTAGATTT ACATTAATAG GCATAGTTTA TAGTTTAATT TATTTTATTA TGTATAACTT ATAACAATAA AAAGCTAGCC --TAATGTTA TAAGCT---- AAA--TTAAT AGGTGTC-C- ---------- ---------- ------CTTC CTTGCCTGCT TG-------- ---------- ---------C TTGCGCACAA ATAAAGTATA TA-------- ---------- ---------- ---------- AAAAGC-TTG CGCCTTAAT- --AGGTTA-- C-GCTTATAA AATTAAAGTA AAAGAAAAAT TATGTAATTA GGGA-AAATT ATATAATAAT AATATTGAAT ATAAATATAA TAAGA--TAT AAATATTATA A-TAAGAAAT T-AATAAAAA A---GTTTTT CGTAACT--- ----AATATA AATAATGAAA ATA--ATAAT TTTCAATTAA AA-------- -----GGTTC AATTTATAGT TTGCTAATAG -----TATTA GCTTGGT-AG T---TTACTT AACAA-GCTA -A---AGCTA GTAAATTACA AAACATAATA TAGTTTATTT C-TTTTCTTT -AAAAAATTA GAACATAT-A GTAATAT TTAAAAATA GATAGTAGAC AATCTTATAA TTATTATAAT GTACAATCTA CTAAAAATTT TATCAATACA TTTTTTGAAA ATAAATAATC ---GGATGTT TA-GCTAA-- ----CTTAGT T-TTAAC-TT --TAACT-AT AAATTTTATT ATTTAATAGC TTTATGCGAA GCAT-----T ACTATTAATA -AACTTTATT GCTAGGGT-- --TCCTATTT TTATAGCTTG CCTCTCGGCC ---------- ---------- ------CAGG ACTAGGTCCT TGGGCCTAGG CCGA-AGGGC TAGAAAAAA- TCCTAAAGCT AGGCGTGCCT CT---AGTG- --CCTTTTTA TTTT-ATGAA ATTTTTAT-T CTAAGTC-AA TGGGCGATAG GTTC---CAC CT-ATACAAA GCTAGTAAAT AAA-TTATGA TCATTTTAT- TATTA--TTA TAA-TATAAA TATGTTACAA TCTTCAAAAA TAATAGGAGC AGGATTA GGGATCA TTA---CCGA GTTTTC--AA CTCCC----- TAACCCTTCT GTGAAC--CT ACCT----AT--- CGTTGCTTCG GCGG-AC--T CGCCCCAGC- -CCGGACG-- ---------- -----CGGAC T-GGA-CCAG CGGCCCGCCG GGGAC-C-TC AAACTCTTG- -----TATT- CC-------A G-CATCT--- -TCTGAATAC GCC-----GC AAGGCAAAA- CAAATGAATC AAAACTTTCA ACAACGGATC TCTTGGCTCT GGCATCGATG AAGAACGCAG CG-AAACGCG ATAAGTAATG TGAATTGCAA AATCCAGTGA ATCATCGAAT CTTTGAACGC ACATTG--CG CCCGCCAGC- ATTCTGGCGG GC-ATGCCTG TTCGAGCGTC ATTTCAACC- CTCGACCTCC C-------CT-------- TGGGGAGGTC GGCGTTGGGG AC-------- -----CGGC- --AGCAC--- ----ACCGCC GGCCCTGAAA TGGAGTGGCG GCCCGTCCGC GGCGACCTCT GCGCAGTAA- TACA---GCT CGCACCGGAA C-CCCGACGC ---GGCCAC- GCCGTAAAA- CACCCAACTT ----CTGAAC GTT-GACCTC GAATCAGGTA GG
         SP_O46  TTAGAGTTAG TAATAGCCTT TATCCAAGCA CAAGTGTTTG TAGTATTAGC TTCAGCATAT ATTAAAGACG GATTAGATTT ACATTAATAG GCATAGCTTA TAGTTTAATT TATTTTATTA TGTATAACTT ATAACAATAA AAAGCTAGTC --TAATATTG TAAGCT---- AAA--TTAAT AGGTGT---- ---------- ---------- --------CG CTT------- -------C-- ---------- ---------C TTGCGCACAA A-AGTATATA AA-------- ---------- ---------- ---------- -AAGGC-TTG CGCCTTAAT- --AG-CTAC- --GCTTATAA AATTAAAGTA AAAGAAAAAT TATGTAATTA GGGA-GAATT ATATAATAAT AATATTGAAT ATAAATATAA TAAGA--TAT AAATATTATA A-TAAGAAAT T-AATAAAAA A---GTTTTT CGTAACT--- ----AATATA AATAATGAAA ATA--ATAAT TTTCAATTAA AA-------- -----GGTTC AATTTATAGT TTGCTAATAG -----TATTA GCTTGGTTAG T---TTACTT AACAA-GCTA -A---AGCTA GTAAATTACA AAACATAATA TAGTTTATTT C-TTTTCTTT -AAAAAATTA GAACATAT-A GTAATAT TTAAAAATA GATAGTAGAC AATCTTATAA TTATTATAAT GTACAATCTA CTAAAAATTT TATCAATACA TTTTTTGAAA ATAAATAATC ---GGATGTT TATGCGAAGC ATTACTTAGT T-TTAACTTT ACTAACT-AT AAATTTTATT GTTTAGTAGC TTTATGCAAA GCAT-----T ACTATTAATA -AACTTTATT GCTAGGGC-- -----TATTT TTTT---TT- ---------- ---------- ---------- ---------- ---------- ---------- ---------- -ATAAAAAAA TACTAAAGCT AGGCGTACCT CT---AGTG- --CCTTTTTA TTTT-ATGAA ATTTTTAT-T CTAAGTC-AA TGGGCCATAG GTTT---TAC TT-ATACAAA GCTAGTAAAT AAA-TTATGA TCATTTTAT- TATTA--TTA TAA-TATAAA TATGTTACAA TCTTCAAAAA TAATAGGAGC AGGATTA GGGATCA TTA---CCGA GTTTTC--AA CTCCC----- TAACCCTTCT GTGAAC--CT ACCT----AT--- CGTTGCTTCG GCGG-AC--T CGCCCCAGC- -CCGGACG-- ---------- -----CGGAC T-GGA-CCAG CGGGCCGCCG GGGAC-C-TC AAACTCTTG- -----TATTA TC-------A G-CATCT--- -TCTGAATAC GCC-----GC AAGGCAAAA- CAAATGAATC AAAACTTTCA ACAACGGATC TCTTGGCTCT GGCATCGATG AAGAACGCAG CG-AAATGCG ATACGTAATG TGAATTGCAG AATCCAGTGA ATCATCGAAT CTTTGAACGC ACATTG--CG CCCGCCAGC- ATTCTGGCGG GC-ATGCCTG TTCGAGCGTC ATTTCAACC- CTCGACCTCC C-------TT-------- TGGGGAAGTC GGCGTTGGGG AC-------- -----CGGC- --AGCAC--- ----ACCGCC GGCCCTGAAA TGGAGTGGCG GCCCGTCCGC GGCGACCTCT GCGTAGTAA- TCCA---CCT CGCACCGGAA C-CCCGACGT ---GGCCAC- GCCGTAAAA- CACCCAACTT ----CTGAAC GTT-GACCTC GAATCAGGTA GG
       SP_2_268  TTAGAGTTAG TAATAGCCTT TATCCAAGCA CAAGTGTTTG TAGTATTAGC TTCAGCATAT ATTAAAGACG GATTAGATTT ACATTAATAG GCATAGTTTA TAGTTTAATT TATTTTATTA TGTATAACTT ATAACAATAA AAAGCTAGCC --TAATGTTA TAAGCT---- AAA--TTAAT AGGTGTC-C- ---------- ---------- ------CTTC CTTGCCTGCT T--------- ---------- ---------C TTGCGCACAA ATAAAGTATA TA-------- ---------- ---------- ---------- AAAAGC-TTG CGCCTTAAT- --AGGTTA-- C-GCATATAA AAATAAAGTA AAAGAAAAAT TATGTAATTA GGGA-GGATT ATATAATAAT AATAGTGAAT ATAAATATAA TAAGA--TAT AAATATTATA A-TAAGAAAT T-AATAAAAA A---GTTTTT CGTAACT--- ----AATATA AATAATGAAA ATA--ATAAT TTTCAATTAA AA-------- -----GGTTC AATTTATAGT TTGCTAATAG -----TATTA GCTTGGT-AG T---TTACTT AACAA-GCTA -A---AGCTA GTAAATTACA AAACATAATA TAGTTTATTT C-TTTTCTTT -AAAAAATTA GAACATAT-A GTAATAT TTAAAAATA GATAGTAGAC AATCTTATAA TTATTATAAT GTACAATCTA CTAAAAATTT TATCAATACA TTTTTTGAAA ATAAATAATC ---GGATGTT TA-GCTAA-- ----CTTAGT T-TTAAC-TT --TAACT-AT AAATTTTATT ATTTAATAGC TTTATGCGAA GCAT-----T ACTATTAATA -AACTTTATT GCTAGGGT-- --TCCTATTT TTATAGCTTG CCTCTCGGCC ---------- ---------- ------CAGG ACTAGGTCCT TGGGCCTAGG CCGA-AGGGC TAGAAAAAA- TCCTAAAGCT AGGCGTGCCT CT---AGTG- --CCTTTTTA TTTT-ATGAA ATTTTTAT-T CTAAGTC-AA TGGGCGATAG GTTC---CAC CT-ATACAAA GCTAGTAAAT AAAATTATGA TCATTTTAT- TATTA--TTA TAA-TATAAA TATGTTACAA TCTTCAAAAA TAATAGGAGC AGGATTA GGGATCA TTA---CCGA GTTTTC--AA CTCCC----- TAACCCTTCT GTGAAC--CT ACCT----AT--- CGTTGCTTCG GCGG-AC--T CGCCCCAGC- -CCGGACG-- ---------- -----CGGAC T-GGA-CCAG CGGCCCGCCG GGGAC-C-TC AAACTCTTG- -----TATT- CC-------A G-CATCT--- -TCTGAATAC GCC-----GC AAGGCAAAA- CAAATGAATC AAAACTTTCA ACAACGGATC TCTTGGCTCT GGCATCGATG AAGAACGCAG CG-AAACGCG ATAAGTAATG TGAATTGCAG AATCCAGTGA ATCATCGAAT CTTTGAACGC ACATTG--CG CCCGCCAGC- ATTCTGGCGG GC-ATGCCTG TTCGAGCGTC ATTTCAACC- CTCGACCTCC C-------CT-------- TGGGGAGGTC GGCGTTGGGG AC-------- -----CGGC- --AGCAC--- ----ACCGCC GGCCCTGAAA TGGAGTGGCG GCCCGTCCGC GGCGACCTCT GCGCAGTAA- TACA---GCT CGCACCGGAA C-CCCGACGC ---GGCCAC- GCCGTAAAA- CACCCAACTT ----CTGAAC GTT-GACCTC GAATCAGGTA GG
        SP_U259  TTAGAGTTAG TAATAGCCTT TATCCAAGCA CAAGAGATTG TAGTATTAGC TTCAGCATAT ATTAAAGACG GATTAGATTT ACATTAATAG GCATAGCTTA TAGTTTAATT TATTTTATTA TGTATAACTT ATAACAATAA AAAGCTAGCC --TAATATTG TAAGCT---- AAA--TTAAT AGGTGT---- ---------- ---------- --------CG CTTG------ -------C-- ---------- ---------C TTGCGCACAA A-AGTATATA AA-------- ---------- ---------- ---------- AAGGGC-TTG CGCTTTAAT- --AG-GTAC- --GCTTATAA AATTAAAGTA AAAGAAAAAT TATGTAATTA GGGA-AAAAT ATAAAATAAT AATATTGAAT ATAAATATAA TAAGA--TAT AAATATTATA A-TAAGAAAT T-AATAAAAA ---GGTTTTT CGTAACT--- ----AATATA AATAATGAAA ATA--ATAAT TTTCAATTAA AA-------- -----GGTTC AATTTATAGT TTGCTAATAG -----TATTA GCTTGGTTAG T---TTACTT AACAA-GCTA -A---AGCTA GTAAGTTACA AAACATAATA TACTTTATTT C-TTTTCTTT -AAAAAATTA GAACATAT-A GTAATAT TTAAAAATA GATAGTAGAC AATCTTATAA TTATTATAAT GTACAATCTA CTAAAAATTT TATCAATACA TTTTTTGAAA ATAAATAATC ---GGATGTT TATGCGAAGC ATTACTTAGT T-TTAACTTT ACTAACT-AT AAATTTTATT GTTTAGTAGC TTTATGCAAA GCAT-----T ACTATTAATA -AACTTTATT GCTAGGGC-- -----TATTT TTTT---TT- ---------- ---------- ---------- ---------- ---------- ---------- ---------- -ATAAAAAAA TACTAAAGCT AGGCGTACCT CT---AGTG- --CCTTTTTA TTTT-ATGAA ATTTTTAT-T CTAAGTC-AA TGGGCCATAG GTTT---TAC TTTATACAAA GCTAGTAAAT AAA-TTATGA TCATTTTAT- TATTA--TTA TAA-TATAAA TATGTTACAA TCTTCAAAAA TAATAGGAGC AGGATTA GGGATCA TTA---CCGA GTTTTC--AA CTCCC----- TAACCCTTCT GTGAAC--CT ACCT----AT--- CGTTGCTTCG GCGG-AC--T CGCCCCAGC- -CCGGACG-- ---------- -----CGGAC T-GGA-CCAG CGGGCCGCCG GGGAC-C-TC AAACTCTTG- -----TATTA TC-------A G-CATCT--- -TCTGAATAC GCC-----GC AAGGCAAAA- CAAATGAATC AAAACTTTCA ACAACGGATC TCTTGGCTCT GGCATCGATG AAGAACGCAG CG-AAATGCG ATACGTAATG TGAATTGCAG AATCCAGTGA ATCATCGAAT CTTTGAACGC ACATTG--CG CCCGCCAGC- ATTCTGGCGG GC-ATGCCTG TTCGAGCGTC ATTTCAACC- CTCGACCTCC C-------TT-------- TGGGGAAGTC GGCGTTGGGG AC-------- -----CGGC- --AGCAC--- ----ACCGCC GGCCCTGAAA TGGAGTGGCG GCCCGTCCGC GGCGACCTCT GCGTAGTAA- TCCA---CCT CGCACCGGAA C-CCCGACGT ---GGCCAC- GCCGTAAAA- CACCCAACTT ----CTGAAC GTT-GACCTC GAATCAGGTA GG
       SP_IR500  TTAGAGTTAG TAATAGCCTT TATCCAAGCA CAAGTGTTTG TAGTATTAGC TTCAGCATAT ATTAAAGACG GATTAGATTT ACATTAATAG GCATAGCTTA TAGTTTAATT TATTTTATTA TGTATAGCTT ATAACAATAT AAAGCTAACC --TGATATTA TAAGCT---- AAGATCTAAT AAGTGTCGCT TGC------T ---------G ------CTTG CGTGTCGGC- -G-------- ---------- ---------- -CACGAATAG ATAAAATATA TA-------- ---------- ---------- ---------- AAGAGCTTTA TTTCATAGCC TTAATATGCG TAGCCTATTA AATTAAAGTA AAAGAAAAAT TATGTAATTA GGGA-TAATT ATATAATAGT AATATTGAAT ATAAATATAA TAAGA--TAT AAATATTATA A-TAAGAAAT T-AATAAAAA ---GGTTTTT CGTAACT--- ----AATATA AATAATGAAA ATA--ATAAT TTTCAATTAA AA-------- -----GGTTC AATTTATAGT TTGCTAATAG -----TATTA GCTTGGTTAG C---TTACTT AACAA-GCTA -A---AGCTA GTAAGTTACA AAACATAATA TAGTTTATTT C-TTTTCTTT -AAAAAATTA GAACATAT-A GTAATAT TTAAAAATA GATAGTAGAC AATCTTATAA TTATTATAAT GTACAATCTA CTAAAAATCT TACCAATACA TTTTTTGAAA ATAAATAATC ---GAATGTT TA-GCTAA-- ----CTTAGT T-TTAACTTT ACTAAAT-AC AAATTTCATT GTTTAGTAGC TTTATGTAAA GCAT-----T ACTATTAATA -AACTTTATT GCTAGAAC-- --TAATTATT TTTT------ ---------- ---------- ---------- ---------- --TAGCC--- ------TGCG CCTAGCAAGC TAAAAAAA-- TACTAAAGCT AGTCGTCCCT CT---AGTGG TGCCTTTTTA TTTT-ATGAA ATTTTTAT-T CTAAGTC-AA TGGGCCATAG GTTC---CAC CT-ATACAAG GCTAGTAAAT AAA-TTATGA TTATTTTAT- TATTA--TTA TAA-TATAAA TATGTTACAA TCTTCAAAAA TAATAGGAGC AGGATTA GGGATCA TTA---CCGA GTTTTC--AA CTCCC----- TAACCCTTAT GTGAAC--CT ACCT----AT--- CGTTGCTTCG GCGG-AC--T CCCCCCAGC- --CGGACG-- ---------- -----CGGAC T-GGA-CCAG C-GGCCGCCG GGGAC-CATC AAACTCTTG- -----TATTA TC-------A G-CATCT--- -TCTGAATAC GCC-----GC AAGGCAAAA- CAAATAAATT AAAACTTTCA ACAACGGATC TCTTGGCTCT GGCATCGATG AAGAACGCAG CG-AAATGCG ATAAGTAATG TGAATTGCAG AATCCAGTGA ATCATCGAAT CTTTGAACGC ACATTG--CG CCCGCCAGC- ATTCTGGCGG GC-ATGCCTG TTCGAGCGTC ATTTCAACC- CTCGACCTCC C-------TT-------- TGGGGAAGTC GGCGTTGGGG AC-------- -----CGGC- --AGCAC--- ----ACCGCC GGCCCTGAAA TGGAGTGGCG GCCCGTCCGC GGCGACCTCT GCGTAGTAA- ACCA---ACT CGCACCGGAA C-CCCGACGT ---GGCCAC- GCCGTAAAA- CACCCAACTT ----CTGAAC GTT-GACCTC GAATCAGGTA GG
       SP_KR403  TTAGAGTTAG TAATAGCCTT TATCCAAGCA CAAGTGTTTG TAGTATTAGC TTCAGCATAT ATTAAAGACG GATTAGATTT ACATTAATAG GCATAGCTTA TAGTTTAATT TATTTTATTA TGTATAGCTT ATAACAATAT AAAGCTAACC --TGATATTA -AAGCT---- AAA--TTAAT AAGTGTCGCT TGC------T ---------G ------CTTG CTTGCTTGC- ---------- ---------- ---------- -GACGCACAA ATAAAATATA TA-------- ---------- ---------- ---------- AAGAGCTTTA TTTCATAGCC TTAATATACG TAGCTTATTA AATTAAAGTA AAAGAAAAAT TATGTAATTA GGGA-AAATT ATATAATAGT AATATTGAAT ATAAATATAA TAAGA--TAT AAATATTATA A-TAAGAAAT T-AATAAAAA --GGGTTTTT CGTAACT--- ----AATATA AATAATGAAA ATA--ATAAT TTTCAATTAA AA-------- -----GGTTC AATTTATAGT TTGCTAATAG -----TATTA GCTTGGTTAG T---TTACTT AACAA-GCTA -A---AGCTA GTAAGTTACA AAACATAATA TAGTTTATTT C-TTTTCTTT -AAAAAATTA GAACATAT-A GTAATAT TTAAAAATA GATAGTAGAC AATCTTATAA TTATTATAAT GTACAATCTA CTAAAAATTT TATCAATACA TTTTTTGAAA ATAAATAATC ---GAATGTT TA-GCTAA-- ----CTTAGT T-TTAACTTT ACTAATT-AC AAATTTCATT GTTTAGTAGC TTTATGTAAA GCAT-----T ACTATTAATA -AACTTTATT GCTAGAAC-- --TCCTATTT TTTT-G---- ---------- ---------- ---------- ---------- -TTAGC---- ------TACG CCTAGCAAGC TATAAAAA-- TACTAAAGCT AGGCGTGCCT CT---AGTG- --CCTTTTTA TTTT-ATGAA ATTTTTAT-T CTAAGTC-AA TGGGCCATAG GTTC---CAC CT-ATACAAG GCTAGTAAAT AAA-TTATGA TTATTTTAT- TATTA--TTA TAA-TATAAA TATGTTACAA TCTTCAAAAA TAATAGGAGC AGGATTA GGGATCA TTA---CCGA GTTTTC--AA CTCCC----- AAACCCTTAT GTGAAC--CT ACCT----AT--- CGTTGCTTCG GCGG-AC--T CGCCCCAGC- --CGGACG-- ---------- -----CGGAC T-GGA-CCAG C-GGCCGCCG GGGAC-CATC AAACTCTTG- -----TATTA TC-------A G-CATCT--- -TCTGAATAC GCC-----GC AAGGCAAAA- CAAATAAATT AAAACTTTCA ACAACGGATC TCTTGGCTCT GGCATCGATG AAGAACGCAG CG-AAATGCG ATAAGTAATG TGAATTGCAG AATCCAGTGA ATCATCGAAT CTTTGAACGC ACATTG--CG CCCGCCAGC- ATTCTGGCGG GC-ATGCCTG TTCGAGCGTC ATTTCAACC- CTCGACCTCC C-------TT-------- TGGGGAAGTC GGCGTTGGGG AC-------- -----CGGC- --AGCAC--- ----ACCGCC GGCCCTGAAA TGGAGTGGCG GCCCGTCCGC GGCGACCTCT GCGTAGTAA- ACCA---ACT CGCACCGGAA C-CCCGACGT ---GGCCAC- GCCGTAAAA- CACCCAACTT ----CTGAAC GTT-GACCTC GAATCAGGTA GG
        SP_R134  TTAGAGTTAG TAATAGCCTT TATCCAAGCA CAAGTGTTTG TAGTATTAGC TTCAGCATAT ATTAAAGACG GATTAGATTT ACATTAATAG GCATAGCTTA TAGTTTAATT TATTTTATTA TGTATAGCTT ATAACAATAT AAAGCTAACC --TGATATTA -AAGCT---- AAA--TTAAT AAGTGTCGCT TGC------T ---------G ------CTTG CTTGCTTGC- ---------- ---------- ---------- -GACGCACAA ATAAAATATA TA-------- ---------- ---------- ---------- AAGAGCTTTA TTTCATAGCC TTAATATACG TAGCTTATTA AATTAAAGTA AAAGAAAAAT TATGTAATTA GGGA-AAATT ATATAATAGT AATATTGAAT ATAAATATAA TAAGA--TAT AAATATTATA A-TAAGAAAT T-AATAAAAA -GGGGTTTTT CGTAACT--- ----AATATA AATAATGAAA ATA--ATAAT TTTCAATTAA AA-------- -----GGTTC AATTTATAGT TTGCTAATAG -----TATTA GCTTGGTTAG T---TTACTT AACAA-GCTA -A---AGCTA GTAAGTTACA AAACATAATA TAGTTTATTT C-TTTTCTTT -AAAAAATTA GAACATAT-A GTAATAT TTAAAAATA GATAGTAGAC AATCTTATAA TTATTATAAT GTACAATCTA CTAAAAATTT TATCAATACA TTTTTTGAAA ATAAATAATC ---GAATGTT TA-GCTAA-- ----CTTAGT T-TTAACTTT ACTAATT-AC AAATTTCATT GTTTAGTAGC TTTATGTAAA GCAT-----T ACTATTAATA -AACTTTATT GCTAGAAC-- --TCCTATTT TTTT-G---- ---------- ---------- ---------- ---------- -TTAGC---- ------TACG CCTAGCAAGC TATAAAAA-- TACTAAAGCT AGGCGTGCCT CT---AGTG- --CCTTTTTA TTTT-ATGAA ATTTTTAT-T CTAAGTC-AA TGGGCCATAG GTTC---CAC CT-ATACAAG GCTAGTAAAT AAA-TTATGA TTATTTTAT- TATTA--TTA TAA-TATAAA TATGTTACAA TCTTCAAAAA TAATAGGAGC AGGATTA GGGATCA TTA---CCGA GTTTTC--AA CTCCC----- AAACCCTTAT GTGAAC--CT ACCT----AT--- CGTTGCTTCG GCGG-AC--T CGCCCCAGC- --CGGACG-- ---------- -----CGGAC T-GGA-CCAG C-GGCCGCCG GGGAC-CATC AAACTCTTG- -----TATTA TC-------A G-CATCT--- -TCTGAATAC GCC-----GC AAGGCAAAA- CAAATAAATT AAAACTTTCA ACAACGGATC TCTTGGCTCT GGCATCGATG AAGAACGCAG CG-AAATGCG ATAAGTAATG TGAATTGCAG AATCCAGTGA ATCATCGAAT CTTTGAACGC ACATTG--CG CCCGCCAGC- ATTCTGGCGG GC-ATGCCTG TTCGAGCGTC ATTTCAACC- CTCGACCTCC C-------TT-------- TGGGGAAGTC GGCGTTGGGG AC-------- -----CGGC- --AGCAC--- ----ACCGCC GGCCCTGAAA TGGAGTGGCG GCCCGTCCGC GGCGACCTCT GCGTAGTAA- ACCA---GCT CGCACCGGAA C-CCCGACGT ---GGCCAC- GCCGTAAAA- CACCCAACTT ----CTGAAC GTT-GACCTC GAATCAGGTA GG
       SP_KZ467  TTAGAGTTAG TAATAGCCTT TATCCAAGCA CAAGTGTTTG TAGTATTAGC TTCAGCATAT ATTAAAGACG GATTAGACTT ACATTAATAG ATGTTATTAA TAGCTTTATT GGT----TT- ---------- ---------- ---------C --TAT----- ---GCT---- ---------- ---------- ---------- ---------- ---------- ---------- ---------- ---------- ---------- ---------- -------CTA TA-------- ---------- ---------- ---------- -A-AG----- ----ATAAT- ---------- ---------- -GTTAAAGTA AAAGAAAAAT TATGTAATGC AGGGAAAATT ATATAATAAT AATATTGAAT ATAAATATAA TCAGACATAT AAATATTATA A-TTAGAAAT T-AATATAAA AA--GTTTTT CGTAACT--- ----AATATA AATAATGAAA ATA--AAAAT TTTCAATAAA AA-------- -----AGTTT AATACATAGG TTCC------ ---------- GCCTAGT--- ---------- -A-------- ---------- -------A-- AAACATAATA TAGTTTATTT C-TTTTCTTT -AAAAAATTA GAACA-ATTA GTAATAT TTAAAAATA GATAGTAGAC AATCTTATAA TTATTATAAT GTACAATCTA CTAAAAATTT TATCAATACA TTTTTTGAAA ATAAATAATC ---GAATGTT TA-GCTAA-- ----CTTAGT T-TTAACTTT ACTAATT-AC AAATTTCATT GTTTAGTAGC TTTATGTAAA GCAT-----T ACTATTAATA -AACTTTATT GCTAGAAC-- --TCCTATTT TTTT-G---- ---------- ---------- ---------- ---------- -TTAGC---- ------TACG CCTAGCAAGC TATAAAAA-- TACTAAAGCT AGGCGTGCCT CT---AGTG- --CCTTTTTA TTTT-ATGAA ATTTTTAT-T CTAAGTC-AA TGGGCCATAG GTTC---CAC CT-ATACAAG GCTAGTAAAT AAA-TTATGA TTATTTTAT- TATTA--TTA TAA-TATAAA TATGTTACAA TCTTCAAAAA TAATAGGAGC AGGATTA GGGATCA TTA---CCGA GTTTCT--AA CTCCC----- AAACCCTTAT GTGAAC--CT ACCT----AT--- CGTTGCTTCG GCGG-AC--T CGCCCCAGC- --CGGACG-- ---------- -----CGGAC T-GGA-CCAG C-GGCCGCCG GGGAC-CATC AAACTCTTG- -----TATTA TC-------A G-CATCT--- -TCTGAATAC GCC-----GC AAGGCAAAA- CAAATAAATT AAAACTTTCA ACAACGGATC TCTTGGCTCT GGCATCGATG AAGAACGCAG CG-AAATGCG ATAAGTAATG TGAATTGCAG AATCCAGTGA ATCATCGAAT CTTTGAACGC ACATTG--CG CCCGCCAGC- ATTCTGGCGG GC-ATGCCTG TTCGAGCGTC ATTTCAACC- CTCGACCTCC C-------TT-------- TGGGGAAGTC GGCGTTGGGG AC-------- -----CGGC- --AGCAC--- ----ACCGCC GGCCCTGAAA TGGAGTGGCG GCCCGTCCGC GGCGACCTCT GCGTAGTAA- ACCA---ACT CGCACCGGAA C-CCCGACGT ---GGCCAC- GCCGTAAAA- CACCCAACTT ----CTGAAC GTT-GACCTC GAATCAGGTA GG
       SP_2_273  TTAGAGTTAG TAATAGCCTT TATCCAAGCA CAAGTGTTTG TAGTATTAGC TTCAGCATAT ATTAAAGACG GATTAGATTT ACATTAATAG GCATAGTTTA TAGTTTAATT TATTTTATTA TGTATAACTT ATAACAATAA AAAGCTAGCC --TAATGTTA TAAGCT---- AAA--TTAAT AGGTGTC-C- ---------- ---------- ------CTTC CTTGCCTGCT T--------- ---------- ---------C TTGCGCACAA ATAAAGTATA TA-------- ---------- ---------- ---------- AAAAGC-TTG CGCCTTAAT- --AGGTTA-- C-GCTTATAA AATTAAAGTA AAAGAAAAAT TATGTAATTA GGGA-GAATT ATATAATAAT AATATTGAAT ATAAATATAA TAAGA--TAT AAATATTATA A-TAAGAAAT T-AATAAAAA A---GTTTTT CGTAACT--- ----AATATA AATAATGAAA ATA--ATAAT TTTCAATTAA AA-------- -----GGTTC AATTTATAGT TTGCTAATAG -----TATTA GCTTGGT-AG T---TTACTT AACAA-GCTA -A---AGCTA GTAAATTACA AAACATAATA TAGTTTATTT C-TTTTCTTT -AAAAAATTA GAACATAT-A GTAATAT TTAAAAATA GATAGTAGAC AATCTTATAA TTATTATAAT GTACAATCTA CTAAAAATTT TATCAATACA TTTTTTGAAA ATAAATAATC ---GGATGTT TA-GCTAA-- ----CTTAGT T-TTAAC-TT --TAACT-AT AAATTTTATT ATTTAATAGC TTTATGCGAA GCAT-----T ACTATTAATA -AACTTTATT GCTAGGGT-- --TCCTATTT TTATAGCTTG CCTCTCCGCC GC-------- ---------- ------CAGG ACTAGGTCCT TGGGCCTAGG GGGACAGGGC TAGAAAAAAG GCCTAAAGCT AGGCGTGCCT CTTCTAGTG- --CCTTTTTA TTTT-ATGAA ATTTTTATGT CTAAGTC-AA TGGGCGAGAG GAAAAAACAC CT-ATACAAA GCTAGTAAAT AAAATTATGA G-ATTTTAT- TATTA--TTA GGA-TATAAA TATGTTACAA TCTTCAAAAA TAATAGGAGC AGGATTA GGGATCA TTA---CCGA GTTTTC--AA CTCCC----- TAACCCTTCT GTGAAC--CT ACCT----AT--- CGTTGCTTCG GCGG-AC--T CGCCCCAGC- -CCGGACG-- ---------- -----CGGAC T-GGA-CCAG CGGCCCGCCG GGGAC-C-TC AAACTCTTG- -----TATT- CC-------A G-CATCT--- -TCTGAATAC GCC-----GC AAGGCAAAA- CAAATGAATC AAAACTTTCA ACAACGGATC TCTTGGCTCT GGCATCGATG AAGAACGCAG CG-AAACGCG ATAAGTAATG TGAATTGCAG AATCCAGTGA ATCATCGAAT CTTTGAACGC ACATTG--CG CCCGCCAGC- ATTCTGGCGG GC-ATGCCTG TTCGAGCGTC ATTTCAACC- CTCGACCTCC C-------CT-------- TGGGGAGGTC GGCGTTGGGG AC-------- -----CGGC- --AGCAC--- ----ACCGCC GGCCCTGAAA TGGAGTGGCG GCCCGTCCGC GGCGACCTCT GCGCAGTAA- TACA---GCT CGCACCGGAA C-CCCGACGC ---GGCCAC- GCCGTAAAA- CACCCAACTT ----CTGAAC GTT-GACCTC GAATCAGGTA GG
       SP_IR582  TTAGAGTTAG TAATAGCCTT TATCCAAGCA CAAGTGTTTG TAGTATTAGC TTCAGCATAT ATTAAAGACG GATTAGATTT ACATTAATAG GCATAGCTTA TAGTTTAATT TATTTTATTA TGTATAACTT ATAACAATAA AAAGCTAGTC --TAATATTG TAAGCT---- AAA--TTAAT AGGTGT---- ---------- ---------- --------CG CTT------- ---------- ---------- ---------C TTGCGCACAA A-AGTATATA AA-------- ---------- ---------- ---------- AAGGGC-TTG CGCTTTAAT- --AG-CTAC- --GCTTATAA AATTAAAGTA AAAGAAAAAT TATGTAATTA GGGA-AAATT ATATAATAAT AATATTGAAT ATAAATATAA TAAGA--TAT AAATATTATA A-TAAGAAAT T-AATAAAAA ---GGTTTTT CGTAACT--- ----AATATA AATAATGAAA ATA--ATAAT TTTCAATTAA AA-------- -----GGTTC AATTTATAGT TTGCTAATAG -----TATTA GCTTGGTTAG T---TTACTT AGCAA-GCTA -A---AGCTA GTAAGTTACA AAACATAATA TAGTTTATTT C-TTTTCTTT -AAAAAATTA GAACATAT-A GTAATAT TTAAAAATA GATAGTAGAC AATCTTATAA TTATTATAAT GTACAATCTA CTAAAAATTT TATCAATACA TTTTTTGAAA ATAAATAATC ---GGATGTT TATGCGAAGC ATTACTTAGT T-TTAACTTT ACTAACT-AT AAATTTTATT GTTTAGTAGC TTTATGCAAA GCAT-----T ACTATTAATA -AACTTTATT GCTAGGGC-- -----TATTT TTTT---TTT ---------- ---------- ---------- ---------- ---------- ---------- ---------- -ATAAAAAAA TACTAAAGCT AGGCGTACCT CT---AGTG- --CCTTTTTA TTTT-ATGAA ATTTTTAT-T CTAAGTC-AA TGGGCCATAG GTTT---TAC TT-ATACAAA GCTAGTAAAT AAA-TTATGA TCATTTTAT- TATTA--TTA TAA-TATAAA TATGTTACAA TCTTCAAAAA TAATAGGAGC AGGATTA GGGATCA TTA---CCGA GTTTTC--AA CTCCC----- TAACCCTTCT GTGAAC--CT ACCT----AT--- CGTTGCTTCG GCGG-AC--T CGCCCCAGC- -CCGGACG-- ---------- -----CGGAC T-GGA-CCAG CGGGCCGCCG GGGAC-C-TC AAACTCTTG- -----TATTA TC-------A G-CATCT--- -TCTGAATAC GCC-----GC AAGGCAAAA- CAAATGAATC AAAACTTTCA ACAACGGATC TCTTGGCTCT GGCATCGATG AAGAACGCAG CG-AAATGCG ATACGTAATG TGAATTGCAG AATCCAGTGA ATCATCGAAT CTTTGAACGC ACATTG--CG CCCGCCAGC- ATTCTGGCGG GC-ATGCCTG TTCGAGCGTC ATTTCAACC- CTCGACCTCC C-------TT-------- TGGGGAAGTC GGCGTTGGGG AC-------- -----CGGC- --AGCAC--- ----ACCGCC GGCCCTGAAA TGGAGTGGCG GCCCGTCCGC GGCGACCTCT GCGTAGTAA- TCCA---CCT CGCACCGGAA C-CCCGACGT ---GGCCAC- GCCGTAAAA- CACCCAACTT ----CTGAAC GTT-GACCTC GAATCAGGTA GG
        SP_R184  TTAGAGTTAG TAATAGCCTT TATCCAAGCA CAAGTGTTTG TAGTATTAGC TTCAGCATAT ATTAAAGACG GATTAGATTT ACATTAATAG GCATAGCTTA TAGTTTAATT TATTTTATTA TGTATAGCTT ATAACAATAT AAAGCTAACC --TGATATT- -AAACT---- AAA--TTAAT AAGTGTCGCT TGC------T ---------G ------CTTG CTTGCTTGCT TGCTTGCTTG CTTGCTTGCT TGCTTGCTTG CGGCGCACAA ATAAAATATA TA-------- ---------- ---------- ---------- AAGAGCTTTA TTTCATAGCC TTAATATGCG TAGCTTATTA AATTAAAGTA AAAGAAAAAT TATGTAATTA GGGA-AAATT ATATAATAGT AATATTGAAT ATAAATATAA TAAGA--TAT AAATATTATA A-TAAGAAAT T-AATAAAAA GGGGGTTTTT CGTAACT--- ----AATATA AATAATGAAA ATA--ATAAT TTTCAATTAA AA-------- -----GGTTC AATTTATAGT TTGCTAATAG -----TATTA GCTTGGTTAG T---TTACTT AACAA-GCTA -A---AGCTA GTAAGTTACA AAACATAATA TAGTTTATTT C-TTTTCTTT -AAAAAATTA GAACATAT-A GTAATAT TTAAAAATA GATAGTAGAC AATCTTATAA TTATTATAAT GTACAATCTA CTAAAAATTT TATCAATACA TTTTTTGAAA ATAAATAATC ---GAATGTT TA-GCTAA-- ----CTTAGT T-TTAACTTT ACTAATT-AC AAATTTAATT GTTTAATAGC TTTATGTAAA GCAT-----T ACTATTAATA -AACTTTATT GCTAGAAC-- --TCCTATTT TTTT-G---- ---------- ---------- ---------- ---------- -TTAG----- ------TACG CCTAGCAAGC TATAAAAA-- TACTAAAGCT AGGCGTGCTT CT---AGTG- --CCTTTTTA TTTT-ATGAA ATTTTTAT-T CTAAGTC-AA TGGGCCATAG GTTA---CAC CT-ATACAAG GCTAGTAAAT AAA-TTATGA TTATTTTAT- TATTA--TTA TAA-TATAAA TATGTTACAA TCTTCAAAAA TAATAGGAGC AGGATTA GGGATCA TTA---CCGA GTTTTC--AA CTCCC----- AAACCCTTAT GTGAAC--CT ACCT----AT--- CGTTGCTTCG GCGG-AC--T CGCCCCAGC- --CGGACG-- ---------- -----CGGAC T-GGA-CCAG C-GGCCGCCG GGGAC-CATC AAACTCTTG- -----TATTA TC-------A G-CATCT--- -TCTGAATAC GCC-----GC AAGGCAAAA- CAAATAAATT AAAACTTTCA ACAACGGATC TCTTGGCTCT GGCATCGATG AAGAACGCAG CG-AAATGCG ATAAGTAATG TGAATTGCAG AATCCAGTGA ATCATCGAAT CTTTGAACGC ACATTG--CG CCCGCCAGC- ATTCTGGCGG GC-ATGCCTG TTCGAGCGTC ATTTCAACC- CTCGACCTCC C-------TT-------- TGGGGAAGTC GGCGTTGGGG AC-------- -----CGGC- --AGCAC--- ----ACCGCC GGCCCTGAAA TGGAGTGGCG GCCCGTCCGC GGCGACCTCT GCGTAGTAA- ACCA---ACT CGCACCGGAA C-CCCGACGT ---GGCCAC- GCCGTAAAA- CACCCAACTT ----CTGAAC GTT-GACCTC GAATCAGGTA GG
       SP_3_372  TTAGAGTTAG TAATAGCATT TATCCAAGCA CAAGTGTTTG TAGTATTAGC TTCAGCATAT ATTAAAGACG GATTAGATTT ACATTAATAG GCATAGTTTA TAGTTTAATT TATTTTATTA TGTATAACTT ATAACAATAA AAAGCTAGCC --TAATGTTA TAAGCT---- AAA--TTAAT AGGTGTC-CC T-TGCT---T ---------G CCTG--CTTG CTTGCTTGCT TGCTTG---- ---------- ---------C TTGCGCACAA ATAAAGTATA TA-------- ---------- ---------- ---------- AAAAGC-TTG CGCCTTAAT- --AG-CTAC- --GCTTATAA AATTAAAGTA AAAGAAAAAT TATGTAATTA GGGAACAATT ATATAATAAT AATATTGAAT ATAAATATAA TAAGA--TAT AAATATTATA A-TAAGAAAT T-AATAAAAA A---GTTTTT CGTAACT--- ----AATATA AATAATGAAA ATA--ATAAT TTTCAATTAA AA-------- -----GGTTC AATTTATAGT TTGCTAATAG -----TATTA GCTTGGT-AG T---TTACTT AACAA-GCTA -A---AGCTA GTAAATTACA AAACATAATA TAGTTTATTT C-TTTTCTTT -AAAAAATTA GAACATAT-A GTAATAT TTAAAAATA GATAGTAGAC AATCTTATAA TTATTATAAT GTACAATCTA CTAAAAATTT TATCAATACA TTTTTTGAAA ATAAATAATC ---GGATGTT TA-GCTAA-- ----CTTAGT T-TTAAC-TT --TAACT-AT AAATTTTATT GTTTAATAGC TTTATGCGAA GCAT-----T ACTATTAATA -AACTTTATT GCTAGGGT-- --TCCTATTT TTATAGCTTG CCTCTCGGC- ---------- ---------- -----CCAGG ACTAGGTCCT TGGGCCTAGG CCGA-AGGGC TAGAAAAA-- TACTAAAGCT AGGCGTGCCT CT---AGTG- --CCTTTTTA TTTT-ATGAA ATTTTTAT-T CTAAGTC-AA TGGGCCATAG GTTC---CAC CT-ATACAAA GCTAGTAAAT AAA-TTATGA TCATTTTAT- TATTA--TTA TAA-TATAAA TATGTTACAA TCTTCAAAAA TAATAGGAGC AGGATTA GGGATCA TTA---CCGA GTTTTC--AA CTCCC----- TAACCCTTCT GTGAAC--CT ACCT----AT--- CGTTGCTTCG GCGG-AC--T CGCCCCAGC- -CCGGACG-- ---------- -----CGGAC T-GGA-CCAG CGGCCCGCCG GGGAC-C-TC AAACTCTTG- -----TATT- CC-------A G-CATCT--- -TCTGAATAC GCC-----GC AAGGCAAAA- CAAATGAATC AAAACTTTCA ACAACGGATC TCTTGGCTCT GGCATCGATG AAGAACGCAG CG-AAACGCG ATAAGTAATG TGAATTGCAG AATCCAGTGA ATCATCGAAT CTTTGAACGC ACATTG--CG CCCGCCAGC- ATTCTGGCGG GC-ATGCCTG TTCGAGCGTC ATTTCAACC- CTCGACCTCC C-------CT-------- TGGGGGGGTC GGCGTTGGGG AC-------- -----CGGC- --AGCAC--- ----ACCGCC GGCCCTGAAA TGGAGTGGCG GCCCGTCCGC GGCGACCTCT GCGCAGTAA- TACA---GCT CGCACCGGAA C-CCCGACGC ---GGCCAC- GCCGTAAAA- CACCCAACTT ----CTGAAC GTT-GACCTC GAATCAGGTA GG
        SP_R171  TTAGAGTTAG TAATAGCCTT TATCCAAGCA CAAGTGTTTG TAGTATTAGC TTCAGCATAT ATTAAAGACG GATTAGATTT ACATTAATAG GCATAGCTTA TAGTTTAATT TATTTTATTA TGTATAGCTT ATAACAATAT AAAGCTAACC --TGATATTA -AAGCT---- AAA--TTAAT AAGTGTCGCT TGC------T ---------G ------CTTG CTTGCTTGC- ---------- ---------- ---------- -GACGCGCAA ATAAAATATA TA-------- ---------- ---------- ---------- AAGAGCTTTA TTTCATAGCC TTAATATACG TAGCTTATTA AATTAAAGTA AAAGAAAAAT TATGTAATTA GGGA-AAATT ATATAATAGT AATATTGAAT ATAAATATAA TAAGA--TAT AAATATTATA A-TAAGAAAT T-AATAAAAA --GGGTTTTT CGTAACT--- ----AATATA AATAATGAAA ATA--ATAAT TTTCAATTAA AA-------- -----GGTTC AATTTATAGT TTGCTAATAG -----TATTA GCTTGGTTAG T---TTACTT AACAA-GCTA -A---AGCTA GTAAGTTACA AAACATAATA TAGTTTATTT C-TTTTCTTT -AAAAAATTA GAACATAT-A GTAATAT TTAAAAATA GATAGTAGAC AATCTTATAA TTATTATAAT GTACAATCTA CTAAAAATTT TATCAATACA TTTTTTGAAA ATAAATAATC ---GAATGTT TA-GCTAA-- ----CTTAGT T-TTAACTTT ACTAATT-AC AAATTTCATT GTTTAGTAGC TTTATGTAAA GCAT-----T ACTATTAATA -AACTTTATT GCTAGAAC-- --TCCTATTT TTTT-G---- ---------- ---------- ---------- ---------- -TTAGC---- ------TACG CCTAGCAAGC TATAAAAA-- TACTAAAGCT AGGCGTGCCT CT---AGTG- --CCTTTTTA TTTT-ATGAA ATTTTTAT-T CTAAGTC-AA TGGGCCATAG GTTC---CAC CT-ATACAAG GCTAGTAAAT AAA-TTATGA TTATTTTAT- TATTA--TTA TAA-TATAAA TATGTTACAA TCTTCAAAAA TAATAGGAGC AGGATTA GGGATCA TTA---CCGA GTTTTC--AA CTCCC----- AAACCCTTAT GTGAAC--CT ACCT----AT--- CGTTGCTTCG GCGG-AC--T CGCCCCAGC- --CGGACG-- ---------- -----CGGAC T-GGA-CCAG C-GGCCGCCG GGGAC-CATC AAACTCTTG- -----TATTA TC-------A G-CATCT--- -TCTGAATAC GCC-----GC AAGGCAAAA- CAAATAAATT AAAACTTTCA ACAACGGATC TCTTGGCTCT GGCATCGATG AAGAACGCAG CG-AAATGCG ATAAGTAATG TGAATTGCAG AATCCAGTGA ATCATCGAAT CTTTGAACGC ACATTG--CG CCCGCCAGC- ATTCTGGCGG GC-ATGCCTG TTCGAGCGTC ATTTCAACC- CTCGACCTCC C-------TT-------- TGGGGAAGTC GGCGTTGGGG AC-------- -----CGGC- --AGCAC--- ----ACCGCC GGCCCTGAAA TGGAGTGGCG GCCCGTCCGC GGCGACCTCT GCGTAGTAA- ACCA---ACT CGCACCGGAA C-CCCGACGT ---GGCCAC- GCCGTAAAA- CACCCAACTT ----CTGAAC GTT-GACCTC GAATCAGGTA GG
      IMI391043  TTAGAGTTAG TAATAGCCTT TATCCAAGCA CAAGTGTTTG TAGTATTAGC TTCAGCATAT ATTAAAGACG GATTAGATTT ACATTAATAG GCATAGCTTA TAGTTTAATT TATTTTATTA TGTATAGCTT ATAACAATAT AAAGCTAACC --TGATATTA -AAGCT---- AAA--TTAAT AAGTGTCGCT TGC------T ---------G ------CTTG CTTGCTTGCT TGCTTGCTTG CTTGC----- ---------- -GGCGCACAA ATAAAATATA TA-------- ---------- ---------- ---------- AAGAGCTTTA TTTCATATCC TTAATATACG TAGCTTATTA AATTAAAGTA AAAGAAAAAT TATGTAATTA GGGA-AAATT ATATAATAGT AATATTGAAT ATAAATATAA TAAGA--TAT AAATATTATA A-TAAGAAAT T-AATAAAAA -GGGGTTTTT CGTAACT--- ----AATATA AATAATGAAA ATA--ATAAT TTTCAATTAA AA-------- -----GGTTC AATTTATAGT TTGCTAATAG -----TATTA GCTTGGTTAG T---TTACTT AACAA-GCTA -A---AGCTA GTAAGTTACA AAACATAATA TAGTTTCTTT C-TTTTCTTA -AAAAAATTA GAACATATTA GTAATAT TCAAAAATA GATAGTAGAC AATCTTATAA TTATTATAAT GTACAATCTA CTAAAAATTT TATCAATACA TTTTTTGAAA ATAAATAATC ---GAATGTT TA-GCTAA-- ----CTTAGT T-TTAACTTT ACTAATTTAC AAATTTCATT GTTTAGTAGC TTTATGTAAA GCAT-----T ACTATTAATA -AACTTTATT GCTAGAAC-- --TCCTATTT TTTT-G---- ---------- ---------- ---------- ---------- -TTAGC---- ------TACG CCTAGCAAGC TATAAAAA-- TACTAAAGCT AGGCGTGCCT CT---AGTG- --CCTTTTTA TTTT-ATGAA ATTTTTAT-T CTAAGTC-AA TGGGCCATAG GTTC---CAC CT-ATACAAG GCTAGTAAAT AAA-TTATGA TTATTTTAT- TATTA--TTA TAA-TATAAA TATGTTACAA TCTTCAAAAA TAATAGGAGC AGGATTA GGGATCA TTA---CCGA GTTTTC--AA CTCCC----- AAACCCTTAT GTGAAC--CT ACCT----AT--- CGTTGCTTCG GCGG-AC--T CGCCCCAGC- --CGGACG-- ---------- -----CGGAC T-GGA-CCAG C-GGCCGCCG GGGAC-CATC AAACTCTTG- -----TATTA TC-------A G-CATCT--- -TCTGAATAC GCC-----GC AAGGCAAAA- CAAATAAATT AAAACTTTCA ACAACGGATC TCTTGGCTCT GGCATCGATG AAGAACGCAG CG-AAATGCG ATAAGTAATG TGAATTGCAG AATCCAGTGA ATCATCGAAT CTTTGAACGC ACATTG--CG CCCGCCAGC- ATTCTGGCGG GC-ATGCCTG TTCGAGCGTC ATTTCAACC- CTCGACCTCC C-------TT-------- TGGGGAAGTC GGCGTTGGGG AC-------- -----CGGC- --AGCAC--- ----ACCGCC GGCCCTGAAA TGGAGTGGCG GCCCGTCCGC GGCGACCTCT GCGTAGTAA- ACCA---ACT CGCACCGGAA C-CCCGACGT ---GGCCAC- GCCGTAAAA- CACCCAACTT ----CTGAAC GTT-GACCTC GAATCAGGTA GG
      IMI391363  TTAGAGTTAG TAATAGCCTT TATCCAAGCA CAAGTGTTTG TAGTATTAGC TTCAGCATAT ATTAAAGACG GATTAGATTT ACATTAATAG GCATAGTTTA TAGTTTAATT TATTTTATTA TGTATAACTT ATAACAATAA AAAGCTAGCC --TAATGTTA TAAGCT---- AAA--TTAAT AGGTGTC-G- ---------- ---------- ------CTAC CTTGCCTGCT TC-------- ---------- ---------T TGC-GCACAA ATAAAGTATA TA-------- ---------- ---------- ---------- AAAAGC-TTG CGCCTTAAT- --AGGTTA-- C-GCTTATAA AATTAAAGTA AAAGAAAAAT TATGTAATTA GGGA-CAATT ATATAATAAT AATATTGAAT ATAAATATAA TAAGA--TAT AAATATTATA A-TAAGAAAT T-AATAAAAA A---GTTTTT CGTAACT--- ----AATATA AATAATGAAA ATA--ATAAT TTTCAATTAA AA-------- -----GGTTC AATTTATAGT TTGCTAATAG -----TATTA GCTTGGT-AG T---TTACTT AACAA-GCTA -A---AGCTA GTAAATTACA AAACATAATA TAGTTTATTT C-TTTTCTTT -AAAAAATTA GAACATAT-A GTAATAT TTAAAAATA GATAGTAGAC AATCTTATAA TTATTATAAT GTACAATCTA CTAAAAATTT TATCAATACA TTTTTTGAAA ATAAATAATC ---GGATGTT TA-GCTAA-- ----CTTAGT T-TTAAC-TT --TAACT-AT AAATTTTATT ATTTAATAGC TTTATGCGAA GCAT-----T ACTATTAATA -AACTTTATT GCTAGGGT-- --TCCTATTT TTATAGCTTG CCTCTCGGCC ---------- ---------- ------CAGG ACTAGGTCCT TGGGCCTAGG CCGA-AGGGC TAGAAAAAA- TCCTAAAGCT AGGCGTGCCT CT---AGTG- --CCTTTTTA TTTT-ATGAA ATTTTTAT-T CTAAGTC-AA TGGGCGATAG GTTC---CAC CT-ATACAAA GCTAGTAAAT AAA-TTATGA TCATTTTAT- TATTA--TTA TAA-TATAAA TATGTTACAA TCTTCAAAAA TAATAGGAGC AGGATTA GGGATCA TTA---CCGA GTTTTC--AA CTCCC----- TAACCCTTCT GTGAAC--CT ACCT----AT--- CGTTGCTTCG GCGG-AC--T CGCCCCAGC- -CCGGACG-- ---------- -----CGGAC T-GGA-CCAG CGGCCCGCCG GGGAC-C-TC AAACTCTTG- -----TATT- CC-------A G-CATCT--- -TCTGAATAC GCC-----GC AAGGCAAAA- CAAATGAATC AAAACTTTCA ACAACGGATC TCTTGGCTCT GGCATCGATG AAGAACGCAG CG-AAACGCG ATAAGTAATG TGAATTGCAG AATCCAGTGA ATCATCGAAT CTTTGAACGC ACATTG--CG CCCGCCAGC- ATTCTGGCGG GC-ATGCCTG TTCGAGCGTC ATTTCAACC- CTCGACCTCC C-------CT-------- TGGGGAGGTC GGCGTTGGGG AC-------- -----CGGC- --AGCAC--- ----ACCGCC GGCCCTGAAA TGGAGTGGCG GCCCGTCCGC GGCGACCTCT GCGCAGTAA- TACA---GCT CGCACCGGAA C-CCCGACGC ---GGCCAC- GCCGTAAAA- CACCCAACTT ----CTGAAC GTT-GACCTC GAATCAGGTA GG
      IMI391361  TTAGAGTTAG TAATAGCCTT TATCCAAGCA CAAGTGTTTG TAGTATTAGC TTCAGCATAT ATTAAAGACG GATTAGATTT ACATTAATAG GCATAGCTTA TAGTTTAATT TATTTTATTA TGTATAGCTT ATAACAATAT AAAGCTAGCC --TGATATTA -AAGCT---- AAA--TTAAT AAGTGTCGCT TGC------T ---------G ------CTTG CCTGCTTGC- ---------- ---------- ---------- -GACGCACAA ATAAAATATA TA-------- ---------- ---------- ---------- AAGAGCTTTA TTTCATAGCC TTAATATACG TAGCTTATTA AATTAAAGTA AAAGAAAAAT TATGTAATTA GGGA-AAATT ATATAATAGT AATATTGAAT ATAAATATAA TAAGA--TAT AAATATTATA A-TAAGAAAT T-AATAAAAA -GGGGTTTTT CGTAACT--- ----AATATA AATAATGAAA ATA--ATAAT TTTCAATTAA AA-------- -----GGTTC AATTTATAGT TTGCTAATAG -----TATTA GCTTGGTTAG T---TTACTT AACAA-GCTA -A---AGCTA GTAAGTTACA AAACATAATA TAGTTTATTT C-TTTTCTTT -AAAAAATTA GAACATAT-A GTAATAT TTAAAAATA GATAGTAGAC AATCTTATAA TTATTATAAT GTACAATCTA CTAAAAATTT TATCAATACA TTTTTTGAAA ATAAATAATC ---GAATGTT TA-GCTAA-- ----CTTAGT T-TTAACTTT ACTAATT-AC AAATTTCATT GTTTAGTAGC TTTATGTAAA GCAT-----T ACTATTAATA -AACTTTATT GCTAGAAC-- --TCCTATTT TTTT-G---- ---------- ---------- ---------- ---------- -TTAGC---- ------TACG CCTAGCAAGC TATAAAAA-- TACTAAAGCT AGGCGTGCCT CT---AGTG- --CCTTTTTA TTTT-ATGAA ATTTTTAT-T CTAAGTC-AA TGGGCCATAG GTTC---CAC CT-ATACAAG GCTAGTAAAT AAA-TTATGA TTATTTTAT- TATTA--TTA TAA-TATAAA TATGTTACAA TCTTCAAAAA TAATAGGAGC AGGATTA GGGATCA TTA---CCGA GTTTTC--AA CTCCC----- AAACCCTTAT GTGAAC--CT ACCT----AT--- CGTTGCTTCG GCGG-AC--T CGCCCCAGC- --CGGACG-- ---------- -----CGGAC T-GGA-CCAG C-GGCCGCCG GGGAC-CATC AAACTCTTG- -----TATTA TC-------A G-CATCT--- -TCTGAATAC GCC-----GC AAGGCAAAA- CAAATAAATT AAAACTTTCA ACAACGGATC TCTTGGCTCT GGCATCGATG AAGAACGCAG CG-AAATGCG ATAAGTAATG TGAATTGCAG AATCCAGTGA ATCATCGAAT CTTTGAACGC ACATTG--CG CCCGCCAGC- ATTCTGGCGG GC-ATGCCTG TTCGAGCGTC ATTTCAACC- CTCGACCTCC C-------TT-------- TGGGGAAGTC GGCGTTGGGG AC-------- -----CGGC- --AGCAC--- ----ACCGCC GGCCCTGAAA TGGAGTGGCG GCCCGTCCGC GGCGACCTCT GCGTAGTAA- ACCA---ACT CGCACCGGAA C-CCCGACGT ---GGCCAC- GCCGTAAAA- CACCCAACTT ----CTGAAC GTT-GACCTC GAATCAGGTA GG
      IMI391362  TTAGAGTTAG TAATAGCCTT TATCCAAGCA CAAGTGTTTG TAGTATTAGC TTCAGCATAT ATTAAAGACG GATTAGAATT ACAATAAT-- --ATAGCT-A CGACACGATC ---------- ------GTTA ATAGCAGCAA GCAGCTCGTC --GCTCGCTG GCTGCTG--- CCTTCCTGGC TGGTGTCCC- ---------- ---------- -------TTC CTTGCCTGCC TG-------- ---------- ---------C TTGCGCACAA ATAAAGTATA TA-------- ---------- ---------- ---------- AAAAGC-TTG CGCCTTAAT- --AGGTTAC- --GCTTATAA AATTAAAGTA AAAGAAAAAT TATGTAATTA GGGA-AAATT ATATAATAAT AATATTGAAT ATAAATATAA TAAGA--TAT AAATATTATA A-TAAGAAAT T-AATAAAAA A---GTTTTT CGTAACT--- ----AATATA AATAATGAAA ATA--ATAAT TTTCAATTAA AA-------- -----GGTTC AATTTATAGT TTGCTAATA- -----TATTA GCTTGGGTAG T---TTACTT AACAA-GCTA -A---AGCTA GTAAGTTACA AAACATAATA TAGTTTATTT C-TTTTCTTT -AAAAAATTA GAACATAT-A GTAATAT TTAAAAATA GATAGTAGAC A---TTATAA TTAATAGAAT GTACAATCTC CTAAAAATTT TATCAATACA TTTTTTGAAA ATAAATAATC ---GGATGTT TA-GCTAA-- ----CTTAGT T-TTAAC-TT --TAACT-AA AAATTTTATT ATTTAATAGC TTTATGCGAA GCAT-----T ACTATTAATA -AACTTTATT GCTAGGGTAT T-TCCTATTT TTATAGCTTG CCTCGCGGCC ---------- ---------- ------CAGG ACTAGGTCCT TGGGCCTAGG CCGA-AGGGC TAGAAAAAA- TCCTAAAGCT AGGCGTGCCT CT---AGTG- --CCTTTTTA TTTT-ATGAA ATTTTTAT-T CTAAGTC-AA TGGGCCATAG GTTC---CAC CT-ATACAAA GCTAGTAAAT AAA-TTATGA TCATTTTAT- TATTA--TTA TAA-TATAAA TATGTTACAA TCTTCAAAAA TAATAGGAGC AGGATTA GGGATCA TTA---CCGA GTTTTC--AA CTCCC----- TAACCCTTCT GTGAAC--CT ACCT----AT--- CGTTGCTTCG GCGG-AC--T CGCCCCAGC- -CCGGACG-- ---------- -----CGGAC T-GGA-CCAG CGGCCCGCCG GGGAC-C-TC AAACTCTTG- -----TATT- CC-------A G-CATCT--- -TCTGAATAC GCC-----GC AAGGCAAAA- CAAATGAATC AAAACTTTCA ACAACGGATC TCTTGGCTCT GGCATCGATG AAGAACGCAG CG-AAATGCG ATAAGTAATG TGAATTGCAG AATCCAGTGA ATCATCGAAT CTTTGAACGC ACATTG--CG CCCGCCAGC- ATTCTGGCGG GC-ATGCCTG TTCGAGCGTC ATTTCAACC- CTCGACCTCC C-------CT-------- GGGGGAGGTC GGCGTTGGGG AC-------- -----CGGC- --AGCAC--- ----ACCGCC GGCCCTGAAA TGGAGTGGCG GCCCGTCCGC GGCGACCTCT GCGTAGTAA- TACA---GCT CGCACCGGAA C-CCCGACGC ---GGCCAC- GCCGTAAAA- CACCCAACTT ----CTGAAC GTT-GACCTC GAATCAGGTA GG
      IMI391044  TTAGAGTTAG TAATAGCCTT TATCCAAGCA CAAGTGTTTG TAGTATTAGC TTCAGCATAT ATTAAAGACG GATTAGATTT ACATTAATAG GCATAGTTTA TAGTTTAATT TATTTTATTA TGTATAACTT ATAACAATAA AAAGCTAGCC --TAATGTTA TAAGCT---- AAA--TTAAT AGGTGTC-C- ---------- ---------- ------CTTC CTTGCCTGCT TG-------- ---------- ---------C TTGCGCACAA ATAAAGTATA TA-------- ---------- ---------- ---------- AAAAGC-TTG CGCCTTAAT- --AGGTTA-- C-GCTTATAA AATTAAAGTA AAAGAAAAAT TATGTAATTA GGGA-CAATT ATATAATAAT AATATTGAAT ATAAATATAA TAAGA--TAT AAATATTATA A-TAAGAAAT T-AATAAAAA A---GTTTTT CGTAACT--- ----AATATA AATAATGAAA ATA--ATAAT TTTCAATTAA AA-------- -----GGTTC AATTTATAGT TTGCTAATAG -----TATTA GCTTGGT-AG T---TTACTT AACAA-GCTA -A---AGCTA GTAAATTACA AAACATAATA TAGTTTATTT C-TTTTCTTT -AAAAAATTA GAACATAT-A GTAATAT TTAAAAATA GATAGTAGAC AATCTTATAA TTATTATAAT GTACAATCTA CTAAAAATTT TATCAATACA TTTTTTGAAA ATAAATAATC ---GGATGTT TA-GCTAA-- ----CTTAGT T-TTAAC-TT --TAACT-AT AAATTTTATT ATTTAATAGC TTTATGCGAA GCAT-----T ACTATTAATA -AACTTTATT GCTAGGGT-- --TCCTATTT TTATAGCTTG CCTCTCGGCC ---------- ---------- ------CAGG ACTAGGTCCT TGGGCCTAGG CCGA-AGGGC TAGAAAAAA- TCCTAAAGCT AGGCGTGCCT CT---AGTG- --CCTTTTTA TTTT-ATGAA ATTTTTAT-T CTAAGTC-AA TGGGCGATAG GTTC---CAC CT-ATACAAA GCTAGTAAAT AAA-TTATGA TCATTTTAT- TATTA--TTA TAA-TATAAA TATGTTACAA TCTTCAAAAA TAATAGGAGC AGGATTA GGGATCA TTA---CCGA GTTTTC--AA CTCCC----- TAACCCTTCT GTGAAC--CT ACCT----AT--- CGTTGCTTCG GCGG-AC--T CGCCCCAGC- -CCGGACG-- ---------- -----CGGAC T-GGA-CCAG CGGCCCGCCG GGGAC-C-TC AAACTCTTG- -----TATT- CC-------A G-CATCT--- -TCTGAATAC GCC-----GC AAGGCAAAA- CAAATGAATC AAAACTTTCA ACAACGGATC TCTTGGCTCT GGCATCGATG AAGAACGCAG CG-AAACGCG ATAAGTAATG TGAATTGCAG AATCCAGTGA ATCATCGAAT CTTTGAACGC ACATTG--CG CCCGCCAGC- ATTCTGGCGG GC-ATGCCTG TTCGAGCGTC ATTTCAACC- CTCGACCTCC C-------CT-------- TGGGGAGGTC GGCGTTGGGG AC-------- -----CGGC- --AGCAC--- ----ACCGCC GGCCCTGAAA TGGAGTGGCG GCCCGTCCGC GGCGACCTCT GCGCAGTAA- TACA---GCT CGCACCGGAA C-CCCGACGC ---GGCCAC- GCCGTAAAA- CACCCAACTT ----CTGAAC GTT-GACCTC GAATCAGGTA GG
      Naturalis  ?????????? ?????????? ?????????? ?????????? ?????????? ?????????? ?????????? ?????????? ?????????? ?????????? ?????????? ?????????? ?????????? ?????????? ?????????? ?????????? ?????????? ?????????? ?????????? ?????????? ?????????? ?????????? ?????????? ?????????? ?????????? ?????????? ?????????? ?????????? ?????????? ?????????? ?????????? ?????????? ?????????? ?????????? ?????????? ?????????? ?????????? ?????????? ?????????? ?????????? ?????????? ?????????? ?????????? ?????????? ?????????? ?????????? ?????????? ?????????? ?????????? ?????????? ?????????? ?????????? ?????????? ?????????? ?????????? ?????????? ?????????? ?????????? ?????????? ?????????? ?????????? ?????????? ?????????? ?????????? ?????????? ?????????? ?????????? ?????????? ??????? TTAAAAATA GATAGTAGAC AATCTTATAA TTATTATAAT GTACAATCTA CTAAAAATTT TATCAATACA TTTTTTGAAA ATAAATAATT ---GGATGTT TA-GCTAA-- ----CTTAGT T-TTAAC-TT --TAACT-AT AAATTTTATT ATTTAATAGC TTTATGCGAA GCAT-----T ACTATTAATA -AACTTTATT GCTAGGGT-- --TCCTATTT TTATAGCTTG ---------- ---------- ---------- ---------- ---------- ---------- ---------C TAAAAAAAA- TCCTAAAGCT AGGCGTGCCT CT---AGTG- --CCTTTTTA TTTT-ATGAA ATTTTTAT-T CTAAGTC-AA TGGGCGATAG GTTC---CAC CT-ATACAAA GCTAGTAAAT AAA-TTATGA TCATTTTAT- TATTA--TTA TAA-TATTAA TATGTTACAA TCTTCAAAAA TAATTGGAGC AGGATTA GGGATCA TTA---CCGA GTTTTC--AA CTCCC----- TAACCCTTCT GTGAAC--CT ACCT----AT--- CGTTGCTTCG gCGG-AC--T CGCCCCAGC- -CCGCACG-- ---------- -----CGGAC T-GGA-CCAG CGGCCCGCCG GGGCC-C-TC AAACTCTTG- -----TATT- CC-------A G-CATCT--- -TCTGAATAC GCC-----GC AAGGCAAAA- CAAATGAATC AAAACTTTCA ACAACGGATC TCTTGGCTCT GGCATCGATG AAGAACGCAG CG-AAATGCG ATAAGTAATG TGAATTGCAG AATCCAGTGA ATCATCGAAT CTTTGAACGC ACATTG--C- CTCGCCAGC- ATTCTGGCGG GC-ATGCCTG TTCGAGCGTC ATTTCAACC- CTCGACCTCC C-------CT-------- GGGGGAGGTC GGCGTTGGGG AC-------- -----CGGC- --AGCAC--- ----ACCGCC GGCCCTGAAA TGGAGTGGCG GCCCGTCCGC GGCGACCTCT GCGTAGTAA- TACA---GCT CGCACCGGAA C-CCCGACGC ---GGCCAC- GCCGTAAAA- CACCCAACTT ----CTGAAC GTT-GACcTC gAATcAGGTA Gg
         Bs1719  TTAGAGTTAG TAATAGCATT TATCCAAGCA CGAGTGTTTG TAGTATTAGC TTCAGCATAT ATTAAAGACG GATTAGATTT ACATTAATAG GCATAGTTTA TAGTTTAAGT TATTTTATTA TGTATAACTT ATAACAATAA AAAGCTAGCC --TAATGTTA TAAGCT---- AAA--TTAAT CGGTGTT-C- ---------- ---------- ------CTTG CTTGCCTGCT TGCTT----- ---------- ---------C TTGCGCACAA ATAAAGTATA TA-------- ---------- ---------- ---------- AAACGC-TTG CGCCTTAAT- --AG-CTAC- --GCTTATAA AATTAAAGTA AAAGAGCAAT TATGTAATTC CGCA-GGATT ATATAAGAAT AATAGTGAAT AGAAATATAA TAAGA--TAT AAATATTATA A-TAAGAAAT T-AATAAAAA A---GTTTTT CGTAACT--- ----AATATA AATAATGAAA ATA--ATAAT TTTCAATTAA AA-------- -----GGTTC AATTTATAGT TTGCTAATAG -----TATTA GCTTGGT-AG T---TTACTT AACA--ACTA -A---AGCTA GTAAATTACA AAACATAATA TAGTTTATTT C-TTTTCTTT -AAAAAATTA GAACATAT-A GTAATAT TTAAAAATA GATAGTAGAC AATCTTATAA TTATTATAAT GTACAATCTA CTAAAAATTT TATCAATACA TTTTTTGAAA ATAAATAATC ---GGATGTT TA-GCTAA-- ----CTTAGT T-TTAAC-TT --TAACT-AT AAATTTTATT ATTTAATAGC TTTATGCGAA GCAT-----T ACTATTAATA -AACTTTATT GCTAGGGT-- --TCCTATTT TTATAGCTTG CCTCTCGGCC ---------- ---------- ------CAGG ACTAGGTCCT TGGGCCTAGG CCGA-AGGGC TAGAAAAAA- TCCTAAAGCT AGGCGTGCCT CT---AGTG- --CCTTTTTA TTTT-ATGAA ATTTTTAT-T CTAAGTC-AA TGGGCGATAG GTTC---CAC CT-ATACAAA GCTAGTAAAT AAA-TTATGA TCATTTTAT- TATTA--TTA TAA-TATAAA TATGTTACAA TCTTCAAAAA TAATAGGAGC AGGATTA GGGATCA TTA---CCGA GTTTTC--AA CTCCC----- TAACCCTTCT GTGAAC--CT ACCT----AT--- CGTTGCTTCG GCGG-AC--T CGCCCCAGC- -CCGGACG-- ---------- -----CGGAC T-GGA-CCAG CGGCCCGCCG GGGAC-C-TC AAACTCTTG- -----TATT- CC-------A G-CATCT--- -TCTGAATAC GCC-----GC AAGGCAAAA- CAAATGAATC AAAACTTTCA ACAACGGATC TCTTGGCTCT GGCATCGATG AAGAACGCAG CG-AAACGCG ATAAGTAATG TGAATTGCAG AATCCAGTGA ATCATCGAAT CTTTGAACGC ACATTG--CG CCCGCCAGC- ATTCTGGCGG GC-ATGCCTG TTCGAGCGTC ATTTCAACC- CTCGACCTCC C-------CT-------- TGGGGAGGTC GGCGTTGGGG AC-------- -----CGGC- --AGCAC--- ----ACCGCC GGCCCTGAAA TGGAGTGGCG GCCCGTCCGC GGCGACCTCT GCGCAGTAA- TACA---GCT CGCACCGGAA C-CCCGACGC ---GGCCAC- GCCGTAAAA- CACCCAACTT ----CTGAAC GTT-GACCTC GAATCAGGTA GG
         Bbr291  TTAGAGTTAG TAATAGCCTT TACCCAAGCA CAAGTGTTTG TAGTATTAGC TTCAGCATAT ATTAAAGACG GATTAGATTT ACATTAATAG GCATAGCTTA TAGTTTAATT TATTTTATTA TGTATAGCTT ATAACAATAA AAAGCTAGCC --TAATATTG TAAGCT---- AAA--TTAAT AGGTGTT-CT TGCGCCATTT TTATGCGAAG CACGAAGCCG CTTTATTTTT TTTTTATTAA TGCTAGGGCT CCTA-----T TTGCGCAGAA A-AAAATATA AAGCTATAAA TAGCATGAAA AAATCTTAAT AAAGTATATA AAGAGC-TTG CGCCTTAAT- --AG-CGTA- --GCCTATAA AATTAAAGTA AAAGAAGAAT TATGTAATTA GGGA-AGCTT ATATAATAAT AATATTGAAT ATAAATATAA TAAGA--TAT AAATATTATA A-TAAGAAAT T-AATAAAAA ---GGTTTTT CGTAACT--- ----AATATA TATAATGAAA ATA--ATAAT TTTCAATTAA AA-------- -----GGTTC AATTTATAGT TTGCTAATAG -----TATTA GCTTGGTTAG C---TAACTT AACAA--CTA -A---AGCTA GTAAGTTACA AAACATAATA TAGTTTATTT C-TTTTCTTT -AAAAAATTA GAACATAT-A GTAATAT TTAAAAATA GATAGTAGAC AATCTTATAA TTATTATAAT GTACAATCTA CTAAAAATTT TATCAATACA TTTTTTGAAA ATAAATAATA ---GGATGTT TA-GCTTACT TAGTTTTATG C-GAAGCATT ACTAACT-AT TAATTTTATT GTTTAATAGC TTTATGCGAA GCAT-----T ACTATTAATA -AACTTTAGT GCTATTTATA G-CTTTAGGT ATTTTTTTTT CTGCGC---- ---------- ---------- ---------A AATAGG---- -------AGC CCTAGCA--- TAAAAAAA-- ---TAAAGCT ATA-GTCCCT CT---AGTG- --CCTTATTA TTTT-ATGAA ATTTTTAT-T CTAAGTC-AA TGGGCGATAG GTTC---CAC CT-ATATAAA GCTAGTAAAT AAA-TTATGA TCATTTTAT- TATTA--TTA TAA-TATAAA TATGTTACAA TCTTCAAAAA TAATAGGAGC AGGATTA GGGATCA TTA---CCGA GTTTTC--AA CTCCC----- TAACCCTTAT GTGAAC--CT ACCT----AT--- TGTTGCTTCG GCGG-AC--T CGCCCCAGC- --CGGACG-- ---------- -----CGGAC T-GGA-CCAG C-GGCCGCCG GGGAC-CCTC AAACTCTTG- -----TATTA TC-------A G-CATCT--- -TCTGAATAC GCC-----GC AAGGCAAAA- CAAATAAATC AAAACTTTCA ACAACGGATC TCTTGGCTCT GGCATCGATG AAGAACGCAG CG-AAATGCG ATAAGTAATG TGAATTGCAG AATCCAGTGA ATCATCGAAT CTTTGAACGC ACATTG--CG CCCGCCAGC- ATTCTGGCGG GC-ATGCCTG TTCGAGCGTC ATTTCAACC- CTCGACCTCC C-------TT-------- TGGGGAAGTC GGCGTTGGGG AC-------- -----CGGC- --AGCAC--- ----ACCGCC GGCCCTGAAA TAGAGTGGCG GCCCGTCCGC GGCGACCTCT GCGTAGTAA- TCCA---ACT CGCACCGGAA C-CCCGACGC ---GGCCAC- GCCGTAAAA- CACCCAACTT ----CTGAAC GTT-GACCTC GAATCAGGTA GG
        Bbr1724  TTAGAGTTAG TAATAGCCTT TACCCAAGCA CAAGTGTTTG TAGTATTAGC TTCAGCATAT ATTAAAGACG GATTAGATTT ACATTAATAG GCATAGCTTA TAGTTTAATT TATTTTATTA TGTATAGCTT ATAACAATAA AAAGCTAGCC --TAATATTG TAAGCT---- AAA--TTAAT AGGTGTT-CT TGCGCCATTT TTATGCGAAG CACGAAGCCG CTTTATTTTT TTTTTATTAA TGCTAGGGCT CCTA-----T TTGCGCAGAA A-AAAATATA AAGCTATAAA TAGCATGAAA AAATCTTAAT AAAGTATATA AAGAGC-TTG CGCCTTAAT- --AG-CGTA- --GCCTATAA AATTAAAGTA AAAGAAGAAT TATGTAATTA GGGA-AGCTT ATATAATAAT AATATTGAAT ATAAATATAA TAAGA--TAT AAATATTATA A-TAAGAAAT T-AATAAAAA ---GGTTTTT CGTAACT--- ----AATATA TATAATGAAA ATA--ATAAT TTTCAATTAA AA-------- -----GGTTC AATTTATAGT TTGCTAATAG -----TATTA GCTTGGTTAG C---TAACTT AACAA--CTA -A---AGCTA GTAAGTTACA AAACATAATA TAGTTTATTT C-TTTTCTTT -AAAAAATTA GAACATAT-A GTAATAT TTAAAAATA GATAGTAGAC AATCTTATAA TTATTATAAT GTACAATCTA CTAAAAATTT TATCAATACA TTTTTTGAAA ATAAATAATA ---GGATGTT TA-GCTTACT TAGTTTTATG C-GAAGCATT ACTAACT-AT TAATTTTATT GTTTAATAGC TTTATGCGAA GCAT-----T ACTATTAATA -AACTTTAGT GCTATTTATA G-CTTTAGGT ATTTTTTTTT CTGCGC---- ---------- ---------- ---------A AATAGG---- -------AGC CCTAGCA--- TAAAAAAA-- ---TAAAGCT ATA-GTCCCT CT---AGTG- --CCTTATTA TTTT-ATGAA ATTTTTAT-T CTAAGTC-AA TGGGCGATAG GTTC---CAC CT-ATATAAA GCTAGTAAAT AAA-TTATGA TCATTTTAT- TATTA--TTA TAA-TATAAA TATGTTACAA TCTTCAAAAA TAATAGGAGC AGGATTA GGGATCA TTA---CCGA GTTTTC--AA CTCCC----- TAACCCTTAT GTGAAC--CT ACCT----AT--- TGTTGCTTCG GCGG-AC--T CGCCCCAGC- --CGGACG-- ---------- -----CGGAC T-GGA-CCAG C-GGCCGCCG GGGAC-CCTC AAACTCTTG- -----TATTA TC-------A G-CATCT--- -TCTGAATAC GCC-----GC AAGGCAAAA- CAAATAAATC AAAACTTTCA ACAACGGATC TCTTGGCTCT GGCATCGATG AAGAACGCAG CG-AAATGCG ATAAGTAATG TGAATTGCAG AATCCAGTGA ATCATCGAAT CTTTGAACGC ACATTG--CG CCCGCCAGC- ATTCTGGCGG GC-ATGCCTG TTCGAGCGTC ATTTCAACC- CTCGACCTCC C-------TT-------- TGGGGAAGTC GGCGTTGGGG AC-------- -----CGGC- --AGCAC--- ----ACCGCC GGCCCTGAAA TAGAGTGGCG GCCCGTCCGC GGCGACCTCT GCGTAGTAA- TCCA---ACT CGCACCGGAA C-CCCGACGC ---GGCCAC- GCCGTAAAA- CACCCAACTT ----CTGAAC GTT-GACCTC GAATCAGGTA GG
       Bbr95031  TTAGAGTTAG TAATAGCCTT TATCCAAGCA CAAGTGTTTG TAGTATTAGC TTCAGCATAT ATTAAAGACG GATTAGATTT ACATTAATAG GCATAGCTTA TAGTTTAATT TATTTTATTA TGTATAGCTT ATAACAATAA AAAGCTAGCC --TAATATTG TAAGCT---- AAA--TTAAT AGGTGTT-CT TGCGCCATTT TTATGCGAAG CACGAAGCCG CTTTATTTTT TTTTTATTAA TGCTAGGGCT CCTA-----T TTGCGCAGAA A-AAAATATA AAGCTATAAA TAGCATGAAA AAATCTTAAT AAAGTATATA AAGAGC-TTG CGCCTTAAT- --AG-CGTA- --GCCTATAA AATTAAAGTA AAAGAAGAAT TATGTAATTA GGGA-AGCTT ATATAATAAT AATATTGAAT ATAAATATAA TAAGA--TAT AAATATTATA A-TAAGAAAT T-AATAAAAA ---GGTTTTT CGTAACT--- ----AATATA TATAATGAAA ATA--ATAAT TTTCAATTAA AA-------- -----GGTTC AATTTATAGT TTGCTAATAG -----TATTA GCTTGGTTAG C---TAACTT AACAA--CTA -A---AGCTA GTAAGTTACA AAACATAATA TAGTTTATTT C-TTTTCTTT -AAAAAATTA GAACATAT-A GTAATAT TTAAAAATA GATAGTAGAC AATCTTATAA TTATTATAAT GTACAATCTA CTAAAAATTT TATCAATACA TTTTTTGAAA ATAAATAATA ---GGATGTT TA-GCTTACT TAGTTTTATG C-GAAGCATT ACTAACT-AT TAATTTTATT GTTTAATAGC TTTATGCGAA GCAT-----T ACTATTAATA -AACTTTAGT GCTATTTATA G-CTTTAGGT ATTTTTTTTT CTGCGC---- ---------- ---------- ---------A AATAGG---- -------AGC CCTAGCA--- TAAAAAAA-- ---TAAAGCT ATA-GTCCCT CT---AGTG- --CCTTATTA TTTT-ATGAA ATTTTTAT-T CTAAGTC-AA TGGGCGATAG GTTC---CAC CT-ATATAAA GCTAGTAAAT AAA-TTATGA TCATTTTAT- TATTA--TTA TAA-TATAAA TATGTTACAA TCTTCAAAAA TAATAGGAGC AGGATTA GGGATCA TTA---CCGA GTTTTC--AA CTCCC----- TAACCCTTAT GTGAAC--CT ACCT----AT--- TGTTGCTTCG GCGG-AC--T CGCCCCAGC- --CGGACG-- ---------- -----CGGAC T-GGA-CCAG C-GGCCGCCG GGGAC-CCTC AAACTCTTG- -----TATTA TC-------A G-CATCT--- -TCTGAATAC GCC-----GC AAGGCAAAA- CAAATAAATC AAAACTTTCA ACAACGGATC TCTTGGCTCT GGCATCGATG AAGAACGCAG CG-AAATGCG ATAAGTAATG TGAATTGCAG AATCCAGTGA ATCATCGAAT CTTTGAACGC ACATTG--C- -CCGCCAGC- ATTCTGGCGG GC-ATACCTG TTCGAGCGTC ATTTCAACC- CTCGACCTCC C-------TT-------- TGGGGAAGTC GGCGTTGGGG AC-------- -----CGGC- --AGCAC--- ----ACCGCC GGCCCTGAAA TAGAGTGGCG GCCCGTCCGC GGCGACCTCT GCGTAGTAA- TCCA---ACT CGCACCGGAA C-CCCGACGC ---G-CCAC- GCCGTAAAA- CACCCAACTT ----CTGAAC GTT-GACCTC GAATCAGGTA GG
      ARSEF3434  TTAGAATTTG CTATAGCATT TATACAAGCA CAAGTATTTG TAGTATTATC ATCTTCATAT ATAAAAGATG GATTAGACTT ACATTAATAT ---------- -----AAAAA AA-------A ATTATAA--- GTGAAAGTAA CAAGTTAGTT AGGAAAATTA TAT------- AAA---CAAT AAAGATTTAT C--------- ---------- ------CTTA TAT------- ---------- ---------- ---------- -----TAGGA ATAATGAAAA T--------- ---------- ---------- ---------- ---------- ---------- ---------- -----TATAA A-TTATAATA ATAGAA--AC TAC------- ---------- ---GATTATT CGAATTGACC ATAGCTAAAG CAAAA---GT -TAACTT--- ---AAAAAGC G-AACAAT-- ---------- ---------- --TATAAATT TTAGATCAGA ATA--GTAT- TTACATACAA AA-------- ---------C ATTATATAGT ATATTA---- ---------C -TCTCCTTA- -----TATTT AT-------- ---------A AT-------A GAACTTATAG TGATGTAAAG AAATTTATAT GAAATAAT-- ---------- ------- TTAAAAATA GATAGTAGAC AATCTTATAA CTACTTT--C ATA-AATC-- -AAAAAAATT TATAAACACA TTTATCGAAA ATAAATAA-- ---------- ---------- ---------- -ATATATATA --TATAT-AT -A-GCTT--- -TATTT-GGT TTAATGAT-- ---------C TCTTT----- ---------- ACTTT----- -----TATTA TTTT------ ---------- ---------- ---------- ---------- ---------- ---------- ---------- -ATGAAAT-- ---------- ---------T CT-----TA- ----TT---- ---------- ---------T CTAA------ ---TTAAAAA GCAT------ ---A-ACAAT TTAC-GAGAT TTA-TA---- T--TTTTAA- TATTA---TA TAA--AATAT TATGTTACAA TCATCAAAAA TAATAGGAGC AGGATTA GGGATCA TTA---CCGA GTTATC--AA CTCCC----- AAAACC-C-T GTGAAC--AT ACCC----AA--- CGTTGCTTCG GCGGGAC--- CGCCCCGGCG -CCC------ ---------- -TCGGCGTCC C-GGAACCAG GCGCCCGCCG GAGGA--CCC AAACTCTTGT ----TTAAA- CCA---TAGT GGCATAT--- -TCTGAG--T CTC-----AC AAG--AAAA- ---ATGAATC AAAACTTTCA ACAACGGATC TCTTGGCTCT GGCATCGATG AAGAACGCAG CG-AAATGCG ATAAGTAATG TGAATTGCAG AATTCAGTGA ATCATCGAAT CTTTGAACGC ACATTG--CG CCCGCCAGT- ATTCTGGCGG GC-ATGCCTG TCCGAGCGTC ATTTCAACC- CTCAAG--CC CC----AGCC-------- -GGC---T-T GATGTTGGGG AC-------- -----CGGCC C--------- -----CGGCC GCCCCCCAAA TGCAGTGGCG ACCTCGCCGC AGCCTCCCCT GCGTAGTA-G CACA--ACCT CGCACCGGAG --CGCGGAGA -C-GGTCAC- GCCGTAAAA- CGCCCAACTT C--TC--AGA GTT-GACCTC GGAACAGGTA GG
         Bc1727  TTAGAATTTG CTATAGCATT TATACAAGCA CAAGTATTTG TAGTATTATC ATCTTCATAT ATAAAAGATG GATTAGACTT ACATTAAT-- ---------- -----AAAAA AA-------A ATTATAA--- GTGAGAGTAA CAAGTTAGTT AGGAAAATTA TAT------- AAA---CAAT AAAGATTTAT C--------- ---------- ------CTTA TATAT----- ---------- ---------- ---------- -----TAGAA ATAATGAAAA T--------- ---------- ---------- ---------- ---------- ---------- ---------- -----TATAA A-TTATAATA ATAGAA--AC TACAAA---- ---T-GAATA GTTAGTTATT CGAGTTGACT ATAGCTAAAG CAAAA---GT -TAACTT--A ---AAAAAGC G-AACAAT-- ---------- ---------- --TATAAATT TTAAATTAGA ATA--GTAT- TTATATACAG AA-------- ---------C ATTATATAGT TTATTA---- --------C- -TCTCCTTA- -----TATTT AT-------- ---------A ATA--TT--A GAACTTATAG TGATGTAAAG AAATTTATAT CAAATAATAA T--------- ------- TTAAAAATA GATAGTAGAC AATCTTATAA CTACTTT--C ATA-AATC-- -AAAAAGATT TATAAACACA TTTATCGAAA ATAAATA--- ---------- ---------- ---------- --AATATTTA --TATAT-AT -A-GCTT--- -TATTT-GCT TTAATGAT-- ---------C TCTTT----- ---------- ACTTT----- -----TATTA TTTT------ ---------- ---------- ---------- ---------- ---------- ---------- ---------- -ATGAAAT-- ---------- ---------T CT-----TA- ----TT---- ---------- ---------T CTAA------ ---TTAAAAA GCAG------ ---A-ACAAT TTAC-GAGAT TTA-TA---- T--TTTTAA- TATTA---TA TAA--AATAT TATGTTACAA TCATCAAAAA TAATAGGAGC AGGATTA GGGATCA TTA---CCGA GTTATC--AA CTCCC----- AAACCC-C-T GTGAAC--AT ACCC----AA--- CGTTGCTTCG GCGGGAC--- CGCCCCGGCG -CCC------ ---------- -TCGGCGTCC C-GGAACCAG GCGCCCGCCG GAGGA--CCC AAACTCTTGT ----TTAAA- CCA---TAGT GGCATAT--- -TCTGAG--T CTC-----AC AAG--AAAA- ---ATGAATC AAAACTTTCA ACAACGGATC TCTTGGCTCT GGCATCGATG AAGAACGCAG CG-AAATGCG ATAAGTAATG TGAATTGCAG AATTCAGTGA ATCATCGAAT CTTTGAACGC ACATTG--CG CCCGCCAGT- ATTCTGGCGG GC-ATGCCTG TTCGAGCGTC ATTTCAACC- CTCAAG--CC CC----AGCC-------- -GGC---T-T GGTGTTGGGG AC-------- -----CGGCC C--------- -----CGGCC GCCCCCCAAA TGCAGTGGCG ACCTCGCCGC AGCCTCCCCT GCGTAGTA-G CACA--ACCT CGCACCGGAG --CGCGGAGA -C-GGTCAC- GCCGTAAAA- CGCCCAACTT C--TC--AGA GTT-GACCTC GGATCAGGTA GG
      ARSEF2684  TTAGAATTTG CTATAGCATT TATACAAGCA CAAGTATTTG TAGTATTATC ATCTTCATAC ATAAAAGATG GATTAGACTT ACATTAATAT ---------- ------AAAA AA-------A ATTATAA--- GTGAGAGTAA CAAGTTAGTT AGGAAAATTA TAT------- AAA---CAAT AAAGATTTAT C--------- ---------- ------CTTA TATATAT--- ---------- ---------- ---------- -----TAGGA ATAATGAAAA T--------- ---------- ---------- ---------- ---------- ---------- ---------- -----TATAA A-TTATAATA ATAGAA--AT TACAAA---- ---T-GAATA GTTAATTATT CGAGTTGATT GTAGCTAAAG CAAAA---GT -TAACGTTAA ---AAAAAGC G-AACAAT-- ---------- ---------- --TATAAATT TTAAATTAGA ATA--GTAT- TTATATACAG AA-------- ---------C ATTATATAGT TTATTA---- --------C- -TCTCCTTA- -----TAATT AT-------- ---------A ATA--TT--A GAACTTATAG TGATGTAAAG AGATTTATAT CAAATAATAA ---------- ------- TTAAAAATA GATAGTAGAC AATCATATAA CTACTTT--C ATA-AATC-- -AAAAAGATT TATAAACACA TTTATTGAAA ATAAATAA-- ---------- ---------- ---------- -ATAAATATA --TATAT-AT -AAGCTT--- -TATTT-GCT TTAATGAT-- ---------C TCTTT----- ---------- ACTTT----- -----TATTA TTTT------ ---------- ---------- ---------- ---------- ---------- ---------- ---------- -GTGAAAT-- ---------- ---------T CT-----TA- ----TT---- ---------- ---------T CTAA------ ---TTTAAAA GCAG------ ---A-ACAAT TTAC-GAGAT TTA-TA---- T--TTTTAA- TATTA---TA CAA--AATAT TATGTTACAA TCATCAAAAA TAATAGGAGC AGGATTA GGGATCA TTA---CCGA GTTATC--AA CTCCC----- AAACCC-C-T GTGAAC--AT ACCTG---AA--- CGTTGCTTCG GCGGGAC--- CGCCCCGGCG -CCC------ ---------- -TCATCGGCC C-GGAACCAG GCGCCCGCCG GAGGA--CCC AAACTCTTGT ----ATTA-- ------TAGT GGCATAT--- -TCTGAG--T CTC-----AC AAG--AAA-- ---ATGAATC AAAACTTTCA ACAACGGATC TCTTGGCTCT GGCATCGATG AAGAACGCAG CG-AAATGCG ATAAGTAATG TGAATTGCAG AATTCAGTGA ATCATCGAAT CTTTGAACGC ACATTG--CG CCCGCCAGT- ATTCTGGCGG GC-ATGCCTG TTCGAGCGTC ATTTCAACC- CTCAAG--CC CC----AGC--------- -GGC---TTT GGTGTTGGGG AC-------- -----CGGCC C--------- -----CGGCC GCCCCCCAAA TGCAGTGGCG ACCTCGCCGC AGCCTCCCCT TCGTAGTA-G CACA--ACCT CGCACCGGAG --CGCGGAGA -C-GGTCAC- GCCGTAAAA- CGCCCAACTT C--TTT-AGA GTT-GACCTC GGATCAGGTA GG
         Bn1552  TTAGAATTTG CTATAGCATT TATACAAGCA CAAGTATTTG TAGTATTATC ATCTTCATAT ATAAAAGATG GATTAGATTT ACATTAATAA ---------A A--G-AAAAA AA-------A ATTATAA--- GTGAGAGTAA CAAGTTAGTT AGGAAAATTA TAT------- AAA---CAAT AAAGATTTAT C--------- ---------- ------CTTA TATAT----- ---------- ---------- ---------- -----TAGGA ATAATGAAAA T--------- ---------- ---------- ---------- ---------- ---------- ---------- -----TATAA A-TTATAATA ATAGAA--AT TACAAA---- ---T-GAATA GTTAATTATT CGAGTTGACT ATAGCAAAAG CAAAA---GT -TAACTTCGA ---AAAAAGC G-AACAAT-- ---------- ---------- --TATAAATT TTAAATCAGA ATA--GTAT- TTATATACAG AA-------- ---------C ATTATATAGT TTATTA---- --------C- -TCTCCTTA- -----TATTT AT-------- ---------A ATA--TT--A GAACTTATAG TGATGTAAAG AGATTTATAT CAAAGAATAT ---------- ------- TTAAAAATA GATAGTAGAC AATCTTATAA CTACTTT--C ATA-AATC-- -AAAAAGATT TATAAACACA TTTATTGAAA ATAAATAA-- ---------- ---------- ---------- -ATATATATA --TATAT-A- ---GCTT--- -TATTC-AGT TTAATGAT-- ---------C TCTTT----- ---------- ACTTT----- -----TATTA TTTT------ ---------- ---------- ---------- ---------- ---------- ---------- ---------- -GTGAAAT-- ---------- ---------T AT-----TA- ----TT---- ---------- ---------T CTAA------ ---TTAAAAA GCAG------ ---A-AAAAT TTAC-GAGAT TTA-TA---- T--TTTTAA- TATTA---TA TAA--AATAT TATGTTACAA TCAACAAAAA TAATAGGAGC AGGATTA GGGATCA TTA---CCGA GTTATC--AA CTCCC----- AAACCC-C-T GTGAAC--AT ACCC----AA--- CGTTGCTTCG G-GGGAC--- CGCCCCGGCG --CC------ ---------- -TAGGCGTCC A-GGAAAAAG AGGCCCGACG GAGGA--CCC AAACTCTTGT ----TTAA-- CCA---TAGT GGCATAT--- -TCTGAGA-T CTC-----AC AAG--AAAA- ---ATGAATC AAAACTTTAA ACAACGGATC TCTTGGCTCT GGGATCGATG AAGAACGCAG CG-AAATGCG ATAAGTAATG TGAATTGCAG AATTCAGTGA ATCATCGAAT CTTTGTACGC ACATTG--CA CCCGCCAGT- AATCTGGCGG GC-ATGCCTG TTCGTGCGTC ATTTCAACC- TTCAAG--CC TA----AGCA-------- -GGC---TAT GGTGTTGGGG AC-------- -----CGGCC C--------- -----CGGCC GCCCCCAAAA TGAAGTGGCG ACCACGACGC AGCCTCCCCT ACGTAGTA-G CACA--AC-T CCCACCGGAG --GGCGGAGA -C-GGTCAC- GCCGTAATA- CGCCCAACTT C--TC--GGA GTT-GACCTC GGATCAGGTA GG
      ARSEF4888  TTAGAATTTG CTATAGCATT TATACAAGCA CAAGTATTTG TAGTATTATC ATCTTCATAT ATAAAAGATG GATTAGACTT ACATTAATAA ---------A A--GAAAAAA AA-------A ATTATAA--- GTGAGAGTAA CAAGTTAGTT AGGAAAATTA TAT------- AAA---CAAT AAAGATTTAT C--------- ---------- ------CTTA TATAT----- ---------- ---------- ---------- -----TAGGA ATAATGAAAA T--------- ---------- ---------- ---------- ---------- ---------- ---------- -----TATAA A-TTATAATA ATAGAA--AT TACAAA---- ---T-GAATA GTTAATTATT CGAGTTGACT ATAGCAAAAG CAAAA---GT -TAACTTCGA ---AAAAAGC G-AACAAT-- ---------- ---------- --TATAAATT TTAAATCAGA ATA--GTAG- TTATATACAG AC-------- ---------C ATTATATAGT TTATTA---- --------C- -TCTCCTTA- -----TATTT AT-------- ---------A ATA--TT--A GAACTTATAG TGATGTACAG A-ATTTATAT GAGAGAATAT ---------- ------- TTAAAAATA GAAAGTAGAC AAACTTATAA CTACTTT--C ATA-AATC-- -AAAAAGATT TATAAACACA TTTATTGAAA ATAAATAA-- ---------- ---------- ---------- -ATATATATA --TATAT-AT -A-GCTT--- -TATTC-AGA TTGATGAT-- ---------C TCTTT----- ---------- ACATT----- -----TATTA TTTT------ ---------- ---------- ---------- ---------- ---------- ---------- ---------- -GTGAAAT-- ---------- ---------T AT-----TA- ----TT---- ---------- ---------T CTAA------ ---TTAAAAA GCAG------ ---A-AAAAT TTAC-GAGAT TTA-TA---- T--TTTTAA- TATTA---TA TAA--AATAT TATGTAACAA ACAACAAAAA TAATAGGAGC AGGATTA GGGATCA TTA---CCGA GTTATC--AA CTCCC----- AAACCC-C-T GTGAAC--AT ACCC----AA--- CGTTGCTTCG G-GGGAC--- CGCCCCGGCG -CC------- ---------- -TAGGCGTCC A-GGAAAAAG ACGCCCGACG GAGGA--CCC AAACTCTTGT ----TTAA-- CCA---TAGT GGCATAT--- -TCTGAGA-T CTC-----AC AAG--AAAA- ---ATGAATC AAAACTTTAA ACAACGGATC TCTTGGCTCT GGCATCGATG AAGAACGCAG CG-AAATGCG ATAAGTAATG TGAATTGCAG AATTCAGTGA ATCATCGAAT CTTTGTACGC ACATTG--CA CCCGCCAGT- AATCTGGCGG GC-ATGCCTG TTCGTGCGTC ATTTCAACC- CTCAAG--CC CA----AGCA-------- -GGC---TAT GGTGTTGGGG AC-------- -----CGGCC C--------- -----CGGCC GCCCCCAAAA TGAAGTGGCG ACCACGACGC AGCCTCCCCT ACGTAGTA-G CACA--AC-T CGCACCGGAG --CGCGGAGA -C-GGTCAC- GCCGTAATA- CGCCCAACTT C--TC--GGA GTT-GACCTC GGATCAGGTA GG
      ARSEF3436  TTAGAATTTG CTATAGCATT TATACAAGCA CAAGTATTTG TAGTATTATC ATCTTCATAT ATAAAAGATG GATTACACTT ACATTAATAT ---------- -----AAAAA AA-------A ATTATAA--- GTGAAAGTAA CAAGTTAGTT AGGAAAATTA TAT------- AAA---CAAT AAAGATTTAT C--------- ---------- ------CTTA TAT------- ---------- ---------- ---------- -----TAGGA ATAATGAAAA T--------- ---------- ---------- ---------- ---------- ---------- ---------- -----TATAA A-TTATAATA ATAGAA--AC TAC------- ---------- ---GATTATT CGAATTGACC ATAGCTAAAG CAAAA---GT -TAACTT--- ---AAAAAGC G-AACAAT-- ---------- ---------- --TATAAATT TTAGATCAGA ATA--GTAT- TTACATACAA AA-------- ---------C ATTATATAGT ATATTA---- --------C- -TCGCCTTA- -----TATTT AT-------- ---------A AT-------A GGACTTATAG TGATGTAGAG AGAGTTATGT G--------- ---------- ------- TTAAAAATA GATAGTAGAC AATCTTATAA CTACTTT--C ATA-AATC-- -AAAAAAATT TATAAACACA CTCATCGAAA ATAAATAA-- ---------- ---------- ---------- -ATATATATA --TATAT-AT -A-GCTT--- -TATAA-GAC TTAATGAG-- ---------C GCTTTG---- ---------- ACATT----- -----TATTC TTTG------ ---------- ---------- ---------- ---------- ---------- ---------- ---------- -ATGGAAT-- ---------- ---------T CT-----AA- ----CT---- ---------- ---------T CTGAC----- ---TTAAAAA GCAT------ ---A-ACAAT TTAC-GACGA TTA-TGATAT T--TCTTAA- AAATA---TA TAA--AATAT TATGTTACAA TCATCAAAAA TAATAGGAGC AGGATTA GGGATCA TTA---CCGA GT-CTTACAA CTCCC----- AAA-CCCC-T GTGAACTTAT ACCTTT--AC--- CGTTGCTTCG GCGGG---AC CGCCCCGGAA ---------- -GGCCCTGA- GGCGTC--CC --GGAACCAG GCGCCCGCCG GGGGA--CCC AAACTTTTGT GTGATTTTCT TC-----AAT GGCATATT-- --CTGAG--T CTC-----AC AAGAAA---- --AATGAATC AAAACTTTCA ACAACGGATC TCTTGGCTCT GGCATCGATG AAGAACGCAG CG-AAATGCG ATAAGTAATG TGAATTGCAG AATTCAGTGA ATCATCGAAT CTTTGAACGC ACATTG--CG CCCGCCAGT- ATTCTGGCGG GC-ATGCCTG TTCGAGCGTC ATTTCAACC- CTCAAGCCCC CGT---GGCT-------- TGGT--GTTG GGGACCGGCG ACCGCGC--- -ACCTCGGTG CAGGCGCCCG G-------CC GCCCCCGAAA TGCAGTGGCG ACCTCGCCGC AGCCTCCCCT GCGTAGTA-G CACA--GCCT CGCACC-GGA G-CACGACG- -C-GGTCACT GCCGTAAAAT CGCCCAGCTC TGTTTTCAGA GTT-GACCTC GAATCAGGTA GG
      ARSEF3400  TTAGAATTTG CTATAGCATT TATACAAGCA CAAGTATTTG TAGTATTATC ATCTTCATAT ATAAAAGATG GATTAGACTT ACATTAA--- ---------- -----AAAAA AA-------A ATTATAA--- GTGAGAGTAA CAAGTTAGTT AGGAAAATTA TAT------- AAA---CAAT AAAGATTTAG T--------- ---------- ------CTTA TATAT----- ---------- ---------- ---------- -----TAGAA ATAATGAAAA T--------- ---------- ---------- ---------- ---------- ---------- ---------- -----TATAA A-TTATAATA ATAGAA--AC TACAAA---- ---T-GAATA GTTAATTATT CGAGTTGACT ATAGCTAAAG CAAAA---GT -TAACTT--A ---AAAAAGC G-AACAAT-- ---------- ---------- --TATAAATT TTAAATTAGA ATA--GTAT- TTATATACAG AA-------- ---------C ATTATATAGT TTATTA---- --------C- -TCTCCTTA- -----TATTT AT-------- ---------A ATA--TT--A GAACTTATAG TGATGTAAAG AGAGTTATAT CACATAATAT ---------- ------- TCTCTCATA --AATCAAAC AGTCTTATAT CTACTTT--T AT-------- ---------- TGTAAACATA TATAT----A ATAAATA--- ---------- ---------- ---------- --TATATATA --TATAT-AT -A-GCTT--- -AATTT-GCT TTTATGAT-- ---------C TCTTT----- ---------- ACTTA----- -----TATTA TTTT------ ---------- ---------- ---------- ---------- ---------- ---------- ---------- -ATGAAAT-- ---------- ---------T CT-----TA- ----TT---- ---------- ---------T CTAA------ ---TTAAAAA GCAG------ ---A-ACAAT TTAC-GAGAT TTA-TA---- T--TTTTAA- TATTA---TA TAA--AATAT TATGTTACAA TCATCAAAAA TAATAGGAGC AGGATTA GGGATCA TTA---CCGA GTTATC--AA CTCCC----- AAACCC-C-T GTGAAC--AT ACCC----AA--- CGTTGCTTCG GCGGGAC--- CGCCCCGGCG -CCC------ ---------- -TCGGCGTCC C-GGAACCAG GCGCCCGCCG GAGGA--CCC AAACTCTTGT ----TTAAA- CCA---TAGT GGCATAT--- -TCTGAG--T CTC-----AC AAG--AAAA- ---ATGAATC AAAACTTTCA ACAACGGATC TCTTGGCTCT GGCATCGATG AAGAACGCAG CG-AAATGCG ATAAGTAATG TGAATTGCAG TATTCAGTGA ATCATCGAAT CTTTGAACGC ACATTG--CG CCCGCCAGT- ATTCTGGCGG GC-ATGCCTG TTCGAGCGTC ATTTCAACC- CTCAAG--CC CC----AGCC-------- -GGC---T-T GGTGTTGGGG AC-------- -----CGGCC C--------- -----CGGCC GCCCCCCAAA TGCAGTGGCG ACCTCGCCGC AGCCTCCCCT GCGTAGTA-G CACA--ACCT CGCACCGGAG --CGCGGAGA -C-GGTCAC- GCCGTAAAA- CGCCCAACTT C--TC--AGA GTT-GACCTC GAATCAGGTA GG
         Bv1717  TTAGAATTAG TAATAGCCTT TACCCAAGCA CAAGTGTTTG TAGTATTAGC TTCAGCTTAT ATTAAAGATG GATTAGACTT ACATTAATAG ATCTTATTAA TAGCTTTATT GGTTTTAT-- ---------- ---------- ---------C --------T- ----CT---- ---------- ---------- ---------- ---------- ---------- ---------- ---------- ---------- ---------- ---------- ATAAAG---A TA-------- ---------- ---------- ---------- ---------- ---------- ---------- ---------A -GTTAAAGTA AAAGAAAAAT TATGTAATTA GGGA-AAATT ATATAATAAT AATATTGAAT ATAAATATAA TAACA--TAT AAATATTCTA A-TTAGAAAT T-AATATAAA A--CGTTTTT TGTAACT--- ----AATATA AATAATGAAA ATA--AAAAT TTTCAATAAA AA-------- -----CGTTT AATACATCGG TTCC------ ---------- GCCT------ ---------- ATCA------ ---------- ---------A AAACATAATA TAGTTTATTT C-TTTTCTTT -ATCCAATTA GAACATAT-A GTAATAT TTAAAAATA GATAGTAGAC AATCTTATAA TTATTTTAAT GTACAATCGA CTAAAAATTT TATTAATACA TTTTTTGAAA ATAAATAAC- ---------T TA-------- ---------- -----AT--- ---------- -AATAGCATG CTTCTA---- TTTATATAAA ACAA-----A GCTATTAGTA CAAATATATT AATAA--T-- ---------T TTATA----- ---------- ---------- ---------- ---------- ---------- ---------- ---------- ---------- --------CT ATA------- --------G- ---------A TTTT-ATGAA ATTTTTAT-T CTAAGTTAA- TGGGAT-GTA GTTC----GC CT-ATACAAA GCCCGTAAAT AAA-TTATGA TCATTTTAT- TATTA--TTA TAA-TATATA TATGTTACAA TCTTCAAAAA TAATAGGAGC AGGATTA GGGATCA TTA---CCGA GTTTTC--AA CTCCC----- AAACCCATAT GTGAAC--CT ACCTATT-AA--- CGTTGCTTCG CAGGGAG--C CGCCCGTGGC ACCGGCGA-- ---------- -----CGTCC C-GGAACCAG GCGCCCGCCG GGGAC-CCTC AAACTCTTTG -----TATTA CC-------C C-AATAG--- -TGGCAATAT ACCTGAGTCT AAACAAAGAA AAAATAAATC AAAACTTTCA ACAACGGATC TGTTGGATCT GGCATCGATG AAGAACGGAG CG-AAACGAG ATAAGTAATG TGAATTGCAG AATTCAGTGA ATCATCGAAT CTTTGAACGC ACATTC--CG CC-GCCAGC- ATTCTGGCGG GC-ATGCCTG TTCGAGCGTC ATTTCAACC- CTCGAGCCCC C--------T-------- CGGGCGGCGG GGTGTTGGGG GC-------- -----CGG-- ---ACAC--- ----ACGGCC GGCCCTGCCA TGGAGTGGCG GCCTCGCCGC GGCCTCCTCT GCGTAGTA-G CACA--GCCT CGCACTGGAA C-CCCGACGT ---GGCCAC- GCCGTATTA- CGCCCAGCTT T---CTTAGA GTT-GACCTC GAATCAGGTA GG
         Ht1456  ?????????? ?????????? ?????????? ?????????? ?????????? ?????????? ?????????? ?????????? ?????????? ?????????? ?????????? ?????????? ?????????? ?????????? ?????????? ?????????? ?????????? ?????????? ?????????? ?????????? ?????????? ?????????? ?????????? ?????????? ?????????? ?????????? ?????????? ?????????? ?????????? ?????????? ?????????? ?????????? ?????????? ?????????? ?????????? ?????????? ?????????? ?????????? ?????????? ?????????? ?????????? ?????????? ?????????? ?????????? ?????????? ?????????? ?????????? ?????????? ?????????? ?????????? ?????????? ?????????? ?????????? ?????????? ?????????? ?????????? ?????????? ?????????? ?????????? ?????????? ?????????? ?????????? ?????????? ?????????? ?????????? ?????????? ?????????? ?????????? ??????? TTAAAAATA GATAGTAGAC AATCTTATAA CTACTTT--C ATA-AATC-- -AAAAAAATT TATAAACACA TTTATCGAAA ATAAATAA-- ---------- ---------- ---------- -ATATATATA --TATAT-AT -A-GCTT--- -TATTT-GAA TTAATGAT-- ---------C TCTTT----- ---------- ACTTT----- -----TATTA TTTT------ ---------- ---------- ---------- ---------- ---------- ---------- ---------- -ATGAAAT-- ---------- ---------T CT-----TA- ----TT---- ---------- ---------T CTAA------ ---TTAAAAA GCAT------ ---A-ACAAT TTAC-GAGAT TTA-TA---- T--TTTTAA- TATTA---TA TAA--AATAT TATGTTACAA TCATCAAAAA TAATAGGAGC AGGATTA GGGATCA TTA---TCGA GTGTTTAGAA CTCCC----- AAACCCAC-T GCGAAC--CA CAGCG----T--- CGTTGCCTCG C--GGAC--- CGCCCCGGC- ---------- -----GCCCT CGGGCC---- -CGGACCAAG GCGCCCGCCG GAGGGACCAC AAACTCTTGT ------AT-- CT-----GGA TGCATTG--- --CTCTGAGT -AA-----AC AAGCAAAA-- ----TGAATC AAAACTTTCA ACAACGGATC TCTTGGTTCT GGCATCGATG AAGAACGCAG CG-AAATGCG ATAAGTAATG TGAATTGCAG AATTCAGTGA ATCATCGAAT CTTTGAACGC ACATTG--CG CCCGCCAGT- ATTCTGGCGG GC-ATGCCTG TTCGAGCGTC ATTTCAACC- CTCGGGCCCC CTT---CGGG-------- -GACGGGCGC GGTGTTGGGG GTC------- -----CGGC- -------CT- -----TGGCC GCCCCCGAAA TGCAGTGGCG ACCCCGCCGC GGCCTCTCCT GCGCAGTAAG CAAAC-GC-T CGCAACGAGG GACCCGGAGG AC-GAGTCC- GCCGTAAAA- CGCCCA-CTT C--CTA-GAA GTT-GACCTC GGAACAGGTA GG
         Hl1458  TTAGAATTAG TAATAGCCTT TATCCAAGCA CAAGTATTTG TAGTATTAGC ATCGGCTTAT ATTAAAGATG GATTAGACTT AAATTAAT-- -------TTT TGAATAAATT ---------- ---------- ---------- ---------- ---------- ---------- ---------- ---------- ---------- ---------- ---------- ---------- ---------- ---------- ---------- ---------- ---------- ---------- ---------- ---------- ---------- ---------- ---------- ---------- ---------- ---TAAAGTA AAAGAA-AAT TATGTAATTA AGGA-GAATT ATATAATAGT ATTATTGAAT ACAAATATAA TAATA--TAT AAATATTCTA AATTAGAAAT TAATTAAAAA ----GGTTTT TATACCT--- ----AATATA AGGAATGAAA ATT--TAAAT TTTAAATAAA AA-------- ---------- AGTGTAAATG TTTCTTATAG ---------- ------T--- ------ACAT AA-------- ---------- ---------A AAACATAATA TAGTTTATTT C-TTTTCTTT -AAAAAATTA GAACACGT-A GTAATAT ????????? ?????????? ?????????? ?????????? ?????????? ?????????? ?????????? ?????????? ?????????? ?????????? ?????????? ?????????? ?????????? ?????????? ?????????? ?????????? ?????????? ?????????? ?????????? ?????????? ?????????? ?????????? ?????????? ?????????? ?????????? ?????????? ?????????? ?????????? ?????????? ?????????? ?????????? ?????????? ?????????? ?????????? ?????????? ?????????? ?????????? ?????????? ?????????? ?????????? ?????????? ?????????? ?????????? ?????????? ?????????? ?????????? ?????????? ?????????? ?????????? ??????? GGGATCA TTA---ACAA GTTTTT--AA AACTC---CC AAACCCTT-T GTGAAC--CT ACCC----AT--- TGTTGCTTCG GCGG-AC--T CGCCCCAGCG TCCGGACGG- CCTCACGCGG GCCCGCGATG T-GGAACCAG GCGGCCGGCG GAGAC-C-CC ACAAATTC-T -----TATC- AG-------A TACTCTC--- -TCTGAATCC GCC-----AC AAGCAAAAA- CAAATGAATC AAAACTTTCA ACAAGGGATC TCTGTGGTCT GGCATCGATG AAGAACGCAG CG-AAATGCG ATAAGTAATG TGAATTGCAG AATTCAGTGA ATCATCGAAT CTTTGAACGC ACATTG--CG CCCGCCAGT- ATTCTGGCGG TC-ATGCCTG TTCGAGCGTC ATTTCAACC- CTCCTACGCC C-------T--------- CGGGGACGTA GCCCTT--GG GGA------- -----CGGC- --AACCCC-- ----CCCGCC GCCCCTGAAA TGAAGTGGCG GCCCCGCCGC GGCCGCCCCT GCGTAGTA-C TAAA---GCC CGCACCGGGA C-CCGGACGC ---GGCCAC- GCCGTAAAA- CGCCCA-CCT ----CTGACC GTT-GACCTC GAAGAAGTGA GG                                                                                                                                                                                                                                                                                                                                                                                                                                                                                                                                                                
      ARSEF3350  TTAGAATTTG CTATAGCATT TATCCAGGCT CAAGTATTTG TAGTCTTATC TAGTTCTTAT ATAAAAGATG GATTAGACTT ACATTAAT-- ---------- ------AAAT AA-------T TTTAAAATTC AAGTGAAAGC ATAGTAAAT- AGGAAAATTA TAT------- AA----CAAT AAGGATTTAT C--------- ---------- ------CCTT TTG------- ---------- ---------- ---------- ------AGGA ATAATATTCA T--------- ---------- ---------- ---------- ---------- ---------- ---------- -----TATAA A-TTATCATA ATAGAA--AT TAATAAGCAT GATA-CATAT TTTTCGTCTC CTAGAAGATT ATATTAGAAT AGTTA---AT TATTCATATA C--AAAAAAC G-AGCAAT-- ---------- ---------- --TATATATT TTAAATTAGA ATA--TTCA- TTATTTAT-A AA-------- ---------C ATAATATAGT TTAAAT---- --------CT -TCTCTTTG- -----TATTT TT-------- ---------A ACA--TT--A GAACTGATAG TGATATAAAG AAATTTATAT AAATAT---- ---------- ------- TTAAAAATA GATAGTAAAC AATCTTATAA TT-ACTTC-T ATA-AGTC-- -TAAGATTTT TGTGAATGCA TTTGTTGAAA ATAAATA--- ---------- ---------- ---------- ---AAAACTT --T---T-GT -ATTCTT--- -TATAA-AAT CTAAAATATG ---------- ---------- ---------- ---------- -----TATTA TTTA------ ---------- ---------- ---------- ---------- ---------- ---------- ---------- -GTGGAAT-- ---------- ---------T TA-----CA- ----TT---- ---------- ---------C CTAATAA-A- ----AGATCA GTAA------ ---A-ACAAT TCAC-GAAAT TAA-TTT--- ---TTTTAA- TATTA---TA TAA--ATTAT TATGTTACAA ACATCGAAAA TAATAGGTGC AGGATTA GGGATCA TTA---CCCA ATTGTCCCAA CTCCC----- AACCCC-C-T GTGAAC--AT AACG----CA--- CGTTGCTTCG GC-GGAC--- CGCCCCGGCG CCCGAACCC- -CCACACCGG GGAGGCGGCC C-GGAGCCAG GCGCACAACG GGGGA--CCC AAAATCTTGA ----ATTCG- CTGT-TTAGT GGAATCT--- -CCTCTCTGA GTA-----AC GAAAGAAAA- ---ATGAATC AAAACTTTCA ACAACGGATC TCTTGGTTCT GGCATCGATG AAGAACGCAG CG-AAATGCG ATAAGTAATG TGAATTGCAG AATTCAGTGA ATCATCGAAT CTTTGAACGC ACATTG--CG CCCGCCAGC- ATTCTGGCGG GC-ATGCCTG TTCGAGCGTA ATTTCGACC- CTCAGGCCCC CC----CGGG-------- -GGA---CCT GGCGTTGGGG GC-------- -----CGGCC C--------- -----TGGCC GCCCCCGAAA TGCAGTGGCG ACCCCGCCGC GGCCTCCCCT GCGTAGTA-G CACAC-ACCT CGCACCGGAG --CGCGGAGG -C-GGTCAC- GCCGTAAAG- CGACGAAATC T--CCT-AGA GTT-GACCTC GGATCAGGTA GG
      IMI021166  TTAGAATTTG CAATAGCATT TATCCAAGCA CAAGTATTTG TAGTATTATC TTCTTCATTT TTTAAAGATG GATTAGATTT TAATTAA--- ---------- ----ATAAAT TA-------A AAAAAAA--- AAAAGTG-AA TAAAAAAAT- -GGAAAATTA TAC------- AA----TAAC AAATATTTAA T--------- ---------- ------TTTT TTTA------ ---------- ---------- ---------- ------AGAA AAATAGAAAA T--------- ---------- ---------- ---------- ---------- ---------- ---------- -----TTTTT G-TTCTATCC ATAGAA--AA TAAAA----- ---------- -CAAAATAGT TAATT--ATT ATAAAAAAAA -GAAA---GC --GAACT--- ---AAAAAAC A-TATAAA-- ---------- ---------- --TAATTAAA TTAAAATAAG ------TAAA TTT------G -A-------- ---------C AATAAATAGT TTATTTT--- -----TATTC -CTTTTTCA- -----TATTT TA-------- -------CAA GAA--TT--A GATCTTGTAG TGATAT---- ---------- ---------- ---------- ------- TTAAAAATA GATAGTAGAC AATCTAATAA TTGATTTT-G TTA-AATC-- -AAACAAATT CATAAATACT TTCGTTGAAA ATAAATA--- ---------- ---------- ---------- ---AAA---- --------GT -GATCTA--- -TATTA-AAT TTTG--TGAA ---------- ---------- ---------- ---------- -----GTTTT TTT------- ---------- ---------- ---------- ---------- ---------- ---------- ---------- --AAGATT-- ---------- ---------T TT-----CG- ----TT---- ---------- ---------C C--------- ------ACCA GTA------- ---------T TTTT-TAGAC TA---TA--- ---TAGTGA- CA--A---TA GAG--CTTAT GTTATTACAA TCTTCGAAAG TAATTGGAGC AGGCTTA GGGATCA TTA---CCGA GTTTCT--AA CTCCA----- TA--CCTT-T GTGAAC--AT ACCT----AT--- CGTTGCTTCG GCGGGTC--- CGTCCCGGAG -CT------- -GGCAGTGC- ACGGCCAGCC CCGGAACCAG ACGCCCGCCG AGGAC--CCC AAACTCTTGT TT--TTATAG ---------T GGATCTT--- --CTGAG--T ---------C TTATACAA-- --AATAAATT AAAACTTTCA GCAACGGATC TCTTGGTTCT GGCATCGATG AAGAACGCAG CG-AAATGCG ATAAGTAATG TGAATTGCAG AATTCAGTGA ATCATCGAAT CTTTGAACGC ACATTG--CG CCCGCCAGT- ACTCTGGCGG GC-ATGCCTG TCCGAGCGTC ATTTCAACC- CTCAGGGCCC GTC---CGC--------- -GGG--ACCT GGCGTTGGGG ATC--GGCTG C-------CC CTGGCGGCT- -------GCC GGCCCTGAAA TACAGTGGGC GTCTCTTCGC GACCTCCCCT GCGTAGTA-G TGAT--ACCT CGCAGCCGGA -TAGCGGAG- -C-GGCCAC- GCCGTAAAAC CCCC-TACTT C--TC--AAG GTT-GACCTC GGATCAGGTA GA
      IMI077369  TTAGAATTAG CAATAGCATT TATTCAAGCA CAAGTATTTG TAGTATTATC CTCCTCATAT ATAAAAGATG GATTAGATTT ACATTAA--- ---------- ----ATAAAT TA-------A AAAAAAA--- AGGTGAATAA AAAAAAAAT- -GGAAAATTA TAC------- AA----TTAC AAATATTTAA T--------- ---------- ------TTTT TTTA------ ---------- ---------- ---------- ------AGAA AAATAGAAAA T--------- ---------- ---------- ---------- ---------- ---------- ---------- -----TTTTT G-TTCTATCC ATAGAA--AA TAAAA----- ---------- -CAAAATAGT TAATT--ATT ATAAAAAAA- -GAAA---GC --GAACT--- ---AAAAAAC A-TATAAA-- ---------- ---------- --TAATTAAA TTAAAATAAG ------TAAA TTT------G -A-------- ---------C AATAAATAGT TTATTTT--- -----TATTC -CTTTTTCA- -----TATTT TA-------- -------CAA GAA--TT--A GATCTTGTAG TGATAT---- ---------- ---------- ---------- ------- TTAAAAATA GATAGTAGAC AATCTAATAA TT-ATTTT-G TTA-AATC-- -AAATAAATT CATAAATACT TTCGTTGAAA ATAAATA--- ---------- ---------- ---------- ---AAA---- --------GT -GATCTA--- -TATTA-AAT TTTG--TGAA ---------- ---------- ---------- ---------- -----GTTTT TTTT------ ---------- ---------- ---------- ---------- ---------- ---------- ---------- -TAAGATT-- ---------- ---------T TT-----AG- ----TT---- ---------- ---------C C--------- ------ACCA GTA------- ---------T TTTT-TAGA- -----T---- ----AGTGA- CA--A---TA GAA--TTTAT GTTATTACAA TCTTCGAAAG TAATTGGAGC AGGTTTA GGGATCA TTA---CCGA GTTTCT--AA CTCCA----- TA--CCTT-T GTGAAC--AT ACCT----AT--- CGTTGCTTCG GCGGGTC--- CGTCCCGGAG -CT------- -GGCAGTGC- ACGGCCAGCC CCGGAACTAG ACGCCCGCCG AGGAC--CCC AAACTCTTGT TT--TTATAG ---------T GGATCTT--- --CTGAG--T ---------C TTTTATAA-- --AATAAATT AAAACTTTCA GCAACGGATC TCTTGGTTCT GGCATCGATG AAGAACGCAG CG-AAATGCG ATAAGTAATG TGAATTGCAG AATTCAGTGA ATCATCGAAT CTTTGAACGC ACATTG--CG CCCGCCAGT- ACTCTGGCGG GC-ATGCCTG TCCGAGCGTC ATTTCAACC- CTCAGGGCCC GTC---CGC--------- -GGG--ACCT GGTGTTGGGG ATC--GGCTG C-------CC CTGGCGGCT- -------GCC GGCCCTGAAA TACAGTGGGC GTCTCTTCGC GACCTCCCCT GCGTAGTA-G TGAT--ACCT CGCAGCCGGA -TAGCGGAG- -C-GGCCAC- GCCGTAAAAC CCCC-TACTT C--TC--AAG GTT-GACCTC GGATCAGGTA GA
      IMI159339  TTAGAATTAG CAATAGCATT TATTCAAGCA CAAGTATTTG TAGTATTATC CTCCTCATAT ATAAAAGATG GATTAGATTT ACATTAA--- ---------- ----ATAAAT TA-------A AAAAAAA--- AAG-GTG-AA TAAAAAAAT- -GGAAAATTA TAC------- AA----TAAC AAATATTTAA T--------- ---------- ------TTTT TTTA------ ---------- ---------- ---------- ------AGAA AAATAGAAAA T--------- ---------- ---------- ---------- ---------- ---------- ---------- -----TTTTT G-TTCTACCC ATAGAA--AA TAAAA----- ---------- -CAAAATAGT TAATT--ATT ATAAAAAAAA AGAAA---GC --GAACT--- ---AAAAAAC A-TATAAA-- ---------- ---------- --TAATTAAA TTAAAATAAG ------TAAA TTT------G -A-------- ---------C AATAAATAGT TTATTTT--- -----TATTC -CTTTTTCA- -----TATTT T--------- -------CAA GAA--TT--A GATCTTGTAG TGATAT---- ---------- ---------- ---------- ------- TTAAAAATA GATAGTAGAC AATCTAATAA TT-ATTTT-G TTA-AATC-- -AAACAAATT CATAAATACT TTCGTTGAAA ATAAATA--- ---------- ---------- ---------- ---AAA---- --------GT -GATCTA--- -TATTA-AAT TTTG--TGAA ---------- ---------- ---------- ---------- -----GTTTT TTT------- ---------- ---------- ---------- ---------- ---------- ---------- ---------- --AAGATT-- ---------- ---------T TT-----CG- ----TT---- ---------- ---------C C--------- ------ACCA GTA------- ---------T TTTT-TAGAT TA---TA--- ---TAGTGA- CA--A---TA GAG--CTTAT GTTATTACAA TCTTCGAAAG TAATTGGAGC AGGTTTA GGGATCA TTA---CCGA GTTTCT--AA CTCCA----- TA--CCTT-T GTGAAC--AT ACCT----AT--- CGTTGCTTCG GCGGGTC--- CGTCCCGGAG -CT------- -GGCAGTGC- ACGGCCAGCC CCGGAACCAG ACGCCCGCCG AGGAC--CCC AAACTCTTGT TT--TTATAG ---------T GGATCTT--- --CTGAG--T ---------C TTATACAA-- --AATAAATT AAAACTTTCA GCAACGGATC TCTTGGTTCT GGCATCGATG AAGAACGCAG CG-AAATGCG ATAAGTAATG TGAATTGCAG AATTCAGTGA ATCATCGAAT CTTTGAACGC ACATTG--C- -CCGCCAGT- ACTCTGGCGG GC-ATGCCTG TCCGAGCGTC ATTTCAACC- CTCAGGGCCC GTC---CGC--------- -GGG--ACCT GGCGTTGGGG ATC--GGCTG C-------CC CTGGCGGCT- -------GCC GGCCCTGAAA TACAGTGTGC GTCTCTTCGC GACCTCCCCT GCGTAGTA-G TGAT--ACCT CGCAGCCGGA -TAGCGGAG- -C-GGCCAC- GCCGTAAAAC CCCC-TACTT C--TC--AAG GTT-GACCTC GGATCAGGTA GA
      IMI320027  TTAGAGTTAG TAATAGCCTT TATCCAAGCA CAAGTGTTTG TAGTATTAGC TTCAGCATAT ATTAAAGACG GATTAGATTT ACATTAATAG GCATAGCTTA TAATTTAATT TATTTTATTA TGTATAGCTT ATAAGAATAG AAAGCTAGTC --TAATATTG TAAACT---- AAG--TTAAT AGA------- ---------- ---------- ---------- ---------- ---------- ---------- ---------- -CATAACCGA ATAAAATATA TA-------- ---------- ---------- ---------- AAGAGCTTTA TTTCATAGCC TTAATAGGCT AGACCTATTA AATTAAAGTA AAAGAAAAAT TATGTAATTA GGGA-AAATT ATATAATAGT AATATTGAAT ATAAATATAA TAAGA--TAT AAATATTATA A-TAAGAAAT T-AATAGAAA ---GGTTTTT CGTAACT--- ----AATATA AATAATGAAA ATA--AGAAT TTTCAATTAA AA-------- -----GGTTC AATTTATAGT TTGCTAATAG -----TATTA GCTCGGTTAG T---TTACTT AACAA-GCTA -A---AGCTA GTAGGTTACA AAACATAATA TAGTTTATTT C-TTTTCTTT -AAAAAATTA GAACATAT-A GTAATAT TTAAAAATA GATAGTAGAC AATCTTATAA TTATTATAAT GTACAATCTA CTAAAAATTT TATCAATACA TTTTTTGAAA ATAAATAATC ---GAATGTT TA-GCTAA-- ----CTTAGT T-TTAACTTT ACTAACT-AT AAATTTCATT GTTTAGTAGC TTTATGCGAA GCAT-----T ACTATTAATA -AACTTTAGT GCTAGGGC-- --TCCTATTT TTTTAGATTT TTTTT----- ---------- ---------- --------G- -TTAAAA--- ------AAAA TAGCGCAAGC TATAAAAA-- TACTAAAGCT AGGCGTGCCT CG--TTGTG- --CCTTTTTA TTTT-ATGAA ATTTTTAT-T CTAAGTC-AA TGGGCTATAG GTTC---CAC CT-ATACAAA GCTAGTAAAT AAA-TTATGA TCATATTAA- TATTA--TTA TAA-TATAAA TATGTTACAA TCTTCAAAAA TAATAGGAGC AGGATTA GGGATCA TTA---CCGA GTTTTC--AA CTCCC----- AAACCCTTAT GTGAAC--CT ACCT----AT--- TGTTGCTTCG GCGG-AC--T CGCCCCAGC- -CCGGACG-- ---------- -----CGGAC T-GGA-CCAG C-GGCCGCCG GGGAC-CCTC AAACTCTTG- -----TATTA CC-------A G-CATGT--- -TCTGAATAC GCC-----GC AAGGCAAAA- CAAA---ATT AAAACTTTCA ACAACGGATC TCTTGGCTCT GGCATCGATG AAGAACGCAG CG-AAACGCG ATAAGTAATG TGAATTGCAG AATCCAGTGA ATCATCGAAT CTTTGAACGC ACATTG--CG CCCGCCAGC- ATTCTGGCGG GC-ATGCCTG TTCGAGCGTC ATTACAACC- CTCGACTTCC T-GG---GCC-------- CTAGGAAGTC GGCATTGGGG AT-------- -----CGGC- --AGCAC--- ----ACCGCC GGCCCTGAAA TGGAGTGGCG GCCCGTCCGC GGCGACCTCT GCGTAGTAA- ACCA---ACT CGCACTGGAA C-CCCGACGT ---GGCCAC- GCCGTAAAA- CACCCTACTT ----CTGAAC GTT-GACCTC GAATCAGGTA GG
      IMI342563  TTAGAGTTAG TAATAGCCTT TATCCAAGCA CAAGTGTTTG TAGTATTAGC TTCAGCATAT ATTAAAGACG GATTAGATTT ACATTAATAG GCATAGCTTA TAATTTAATT TATTTTATTA TGTATAGCTT ATAAGAATAG AAAGCTAGTC --TAATATTG TAAACT---- AAG--TTAAT AGA------- ---------- ---------- ---------- ---------- ---------- ---------- ---------- -CATAACCGA ATAAAATATA TA-------- ---------- ---------- ---------- AAGAGCTTTA TTTCATAGCC TTAATAGGCT AGACCTATTA AATTAAAGTA AAAGAAAAAT TATGTAATTA GGGA-AAATT ATATAATAGT AATATTGAAT ATAAATATAA TAAGA--TAT AAATATTATA A-TAAGAAAT T-AATAGAAA ---GGTTTTT CGTAACT--- ----AATATA AATAATGAAA ATA--AGAAT TTTCAATTAA AA-------- -----GGTTC AATTTATAGT TTGCTAATAG -----TATTA GCTCGGTTAG T---TTACTT AACAA-GCTA -A---AGCTA GTAGGTTACA AAACATAATA TAGTTTATTT C-TTTTCTTT -AAAAAATTA GAACATAT-A GTAATAT TTAAAAATA GATAGTAGAC AATCTTATCA TTATTTTAAT GTACAATCTA CTAAAAATTT TATCAATACA TTTTTTGAAA ATAAATAATC ---GAATGTT TA-GCTAA-- ----CTTAGT T-TTAACTTT ACTAACT-AT AAATTTCATT GTTTAGTAGC TTTATGCGAA GCAT-----T ACTATTAATA -AACTTTAGT GCTAGGGC-- --TCCTATTT TTTTAGATTT TTTTT----- ---------- ---------- --------G- -TTAAAA--- ------AAAA TAGCGCAAGC TATAAAAA-- TACTAAAGCT AGGCGTGCCT CG--TTGTG- --CCTTTTTA TTTT-ATGAA ATTTTTAT-T CTAAGTC-AA TGGGCTATAG GTTC---CAT CT-ATACAAA GCTAGTAAAT AAA-TTATGA TCATTTTAT- TATTA--TTA TAA-TATAAA TATGTTACAA TCTTCAAAAA TAATAGGAGC AGGATTA GGGATCA TTA---CCGA GTTTTC--AA CTCCC----- AAACCCTTAT GTGAAC--CT ACCT----AT--- CGTTGCTTCG GCGG-AC--T CGCCCCAGC- -CCGGACG-- ---------- -----CGGAC T-GGA-CCAG C-GGCCGCCG GGGAC-CCTC AAACTCTTG- -----TATTA CC-------A G-CATGT--- -TCTGAATAC GCC-----GC AAGGCAAAA- CAAA---ATT AAAACTTTCA ACAACGGATC TCTTGGCTCT GGCATCGATG AAGAACGCAG CG-AAACGCG ATAAGTAATG TGAATTGCAG AATCCAGTGA ATCATCGAAT CTTTGAACGC ACATTG--CG CCCGCCAGC- ATTCTGGCGG GC-ATGCCTG TTCGAGCGTC ATTACAACC- CTCGACTTCC T-GG---GCC-------- CTAGGAAGTC GGCATTGGGG AC-------- -----CGGC- --AGCAC--- ----ACCGCC GGCCCTGAAA TGGAGTGGCG GCCCGTCCGC GGCGACCTCT GCGTAGTAA- TCTA---ACT CGCACTGGAA C-CCCGACGT ---GGCCAC- GCCGTAAAA- CACCCAACTT ----CTGAAC GTT-GACCTC GAATCAGGTA GG
        Tsp1740  TTAGAGCTAG TAATAGCCTT TATCCAAGCA CAAGTGTTTG TAGTATTAGC ATCAGCTTAT ATTAAAGATG GATTAGACTT ACATTAATA- ATAAAGTTTA TAGTTTAATT AA-------A TATA-ATTTT ATT-CTGTAA AAACCTA--C --TA----TA TAA--A---- --------AT TAGTTTC--- ---------- ---------- -------TTC TGTGTCT--- ---------- ---------- ---------- ---------- ------TGTA TA-------- ---------- ---------- ---------- ------TTTA TTTTATAGC- --AGTTCAA- -----TAAAA GCCTAAAGTA AAAGAA-AAT TATGTAATTA GGGA-AAATT ATATAATAGT AATATTGAAT ATAAATATAA CAAGA--TAT AAATATTCTA A-TTAGAAAT T-AATAAAAG -----TTTTT TATAAACCTT TCGAACCAGA AATAGCGAAT GTACTGTATT TTTTCATAAA AAAAAAATCG CCGCGGGGCT GATATAAATA ATGAAAATAA AAA--TTTTC AATTAAAAAG TATAAGTCAT AGCAATGCCA TATTTAGCTA GCTAAAAAAA AAAGATAATA TAGTTTATTT C-TTTTCTTT -AAAAAATTA GAACAAAT-A GTAATAT TTAAAAATA GATAGTAGAC AATCTTATGA TTATTTCAAT GTACAATCTA CTAAAAATTT TATTAATACA TTTTTTGAAA ATAAATAGTA ---GCATATT TA-------- ------TTGC TATAGGC-T- ---G-CTTCT ATGTTTAGAC ATAGAAGCAA CGTTTATAAA ---------- ---AACAATA -AAGTTTATC GCT----T-- ---------- TTAT------ ---------- ---------- ---------- ---------- ---------- ---------- ---------- ----AAAA-- CACTATAAAA TAATAAAATT T-----ATA- ---CTTTATA TTTT-ATGAA ATTTTTAT-T CTAAGTT-AA TGGGCTGTAG GCTT---TGC CT-----ATA GCTAGTAAAT AAA-TTATGA TTATTTTAT- TATTA--TTA TAA-TATAAA TATGTTACAA TCTTCAAAAA TAATAGGAGC AGGATTA GGGATCA TTA---ACGA GTTTTC--AA CTCCC----- AAACCC-T-T GTGAAC--AT ACCC----AA--- CGTTGCTTCG GCGGGAC--- CGCCCCGGCG -CCG------ ---------- -GCGCCGTCC CTGGACCCAG GCGCCCGCCG GAGAC--CCC AAACTCTTGT ----CTAA-- CGA---TAGT TTCTAAT--- -TCTGCG--T CTC-----AC AAG--AAAA- ---ATGAATC AAAACTTTCA ACAACGGATC TCTTGGCTCT GGCATCGATG AAGAACGCAG CG-AAATGCG ATAAGTAATG TGAATTGCAG AATTCAGTGA ATCATCGAAT CTTTGAACGC ACATTG--CG CCCGCCAGT- ATTCTGGCGG GC-ATGCCTG TTCGAGCGTC ATTTCAACC- CTCAAGT-CC CC----TACC-------- -GGT---G-- GGTGTTGGGG AC-------- -----CGGCC C--------- ----ACGGCC GCCCCCCAAA TGCAGTGGCG ACCTCGCCGC AGCCTCCCCT GCGTAGTA-G CACA--AC-T CGCACCGGAG --CGCGGAGA -C-GGTCAC- GCCGTAAAA- CGCCCAACTT C--TC--AGC GTT-GACCTC GGATCAGGTA GG
       LmuscC42  ttagagttag taatagcctt tatacaagca gaagtgtttg tagtattagc atcagcttat attaaagatg gattagactt acattaataa gccccattta tagctttatt gtttttat-- ------attt ataaacgtaa ag-------- ---------- ---------- ---------- ---------- ---------- ---------- ---------c tttacct--- ---------- ---------- ---------- ---------- ---------- ---------- ---------- ---------- ---------- ---------- ---------- ---------- ---------- ---taaagta aaagaaaa-t tatgtaatta ggga-aaatt atataataat aatattgaat ataaatataa taata--tat aaatattcta a-ttagaaat t-aataaaaa a---gttttt cataact--- ----aatata aataatgaaa ata--aaaat tttcaataaa aa-------- -----agtac aattcatagt ttgcttcta- ---------- -cttcgt-ag ---agaagta agcaagcct- ---------- ----at--ca aaacataata tagtttattt c-ttttcttt -aaaaaatta gaacaaat-a gtaatat ttaaaaata gatagtagac aatcttataa ttattttaat gtacaatcaa ctaaaaattt tatcaataca ttttttgaaa ataaataact ------taat gc-gtta--- gtatacatgc tactatt-tt aataaaacaa aactataggc ttagtagcaa gctactaaaa tatataagcc taaaaatata -ataataatt -ttatact-- -atccatggc ctagcacaga ctaatcctgt attttttttg caaaatagta aaaggtaga- ttttatgaaa tttttat--- -tcta-ag-- t-----taa- t----gggct at---aggc- ------atg- ---------- -----catg- -tttcacagt -gaag----- tgggca---- -------cgc ct-atataaa gcccgtaaat aaa-ttatga ccatttaat- tatta--tta taa-tataaa tatgttacaa tcttcaaaaa taataggagc aggatta ??????? ??????tcga gtttac--aa ctccc----- aaacccttat gtgaac--at acct----ac--- tgttgcttcg gcgg-ac--t cgccccggcg tccggacgg- cctcgcgccg -cccgcggcc c-ggacccag gcggccgccg gagac-c-tc taaactctg- -----tatt- at-------c agcattt--- -tctgaatcc gcc-----gc aaggcaaaa- caaatgaatc aaaactttca acaacggatc tcttggttct ggcatcgatg aagaacgcag cg-aaatgcg ataagtaatg tgaattgcag aattcagtga atcatcgaat ctttgaacgc acattc--gc gccgccagc- attctggcga gc-atgcctg ttcgagcgtc atttcaacc- ctcgacttcc c-------tt-------- tggggaaatc ggcgtt-ggg gaa------- -----cggc- --agcata-- ----cc-gcc ggccccgaaa tggagtggcg gcccgtccgc ggcgacctct gcgtagtaa- tcca---act cgcaccggaa c-cccgacgt ---ggccac- gccgtaaaa- cacccaactt ----ctgaac ?????????? ?????????? ??
         Cm0110  TTAGAATTAG TAATAGCCTT TATCCAAGCA CAAGTGTTTG TAGTATTAGC TTCAGCTTAT ATTAAAGATG GATTACACTT ACATTAATAG ATCTTATTAA TAGCTTTATT GGTTTTAT-- ---------- ---------- ---------C --------T- ----CT---- ---------- ---------- ---------- ---------- ---------- ---------- ---------- ---------- ---------- ---------- ATAAAG---A TA-------- ---------- ---------- ---------- ---------- ---------- ---------- ---------A -GTTAAAGTA AAAGAAAAAT TATGTAATTA GGGA-GAATT ATATAATAAT AATATTGAAT ATAAATATAA TAACA--TAT AAATATTCTA A-TTAGAAAT T-AATATAAA AA--GTTTTT TGTAACT--- ----AATATA AATAATGACA ATA--AACAT TTTCAATAAA AA-------- -----AGTTT AATACATAGG TTCC------ ---------- GCCT------ ---------- ATCA------ ---------- ---------A AAACATAATA TAGTTTATTT C-TTTTCTTT -AAAAAATTC GAACG-ATTC GTCATAT TTAAAAATA GATAGTAGAC AATCTTATAA TTATTTTAAT GTACAATCGA CTAAAAATTT TATTAATACA TTTTTTGAAA ATAAATAAC- ---------T TA-------- ---------- -----AC--- ---------- -AATAGCATG CTTCTA---- TTTATATAAA ACAA-----A GCTATTACTA CAAATATATT AATAA--T-- ---------T TTATA----- ---------- ---------- ---------- ---------- ---------- ---------- ---------- ---------- --------CT ATA------- --------G- ---------A TTTT-ATGAA ATTTTTAT-T CTAAGTTAAA TGGGATAGTA GTTC----GC CT-ATACAAA GCCCGTAAAT AAA-TTATGA TCATTTTAT- TATTA--TTA TAA-TATATA TATGTTACAA TCTTCAAAAA TAATAGGAGC AGGATTA GGGATCA TTA---CCGA GTTTT---CA ACTCC----- CAACCCTT-T GTGAAC--AT ACCT----AT--- CGTTGCTTCG GCGG-AC--T CGCCC-AGCG TCCCGCCGG- CCCCGCGCCG GCAG-CGGCC T-GGATCC-A GCGGCCGCCG GGGGC-C-CC AAACACTG-- -----TAT-- TC-------C CAGTTCT--- -TCTGAATCC GCC-----GC AAGGCAAAA- CAAATGAATC AAAACTTTCA ACAACGGATC TCTTGGCTCT GGCATCGATG AAGAACGCAG CG-AAATGCG ATAAGTAATG TGAATTGCAG AATTCAGTGA ATCATCGAAT CTTTGAACGC ACATTG--CG CCCGCCAGC- ATTCTGGCGG GC-ATGCCTG TTCGAGCGTC ATTTCAACC- CTCGACGTCC C-------CT-------- GGGGGATGTC GGCGTT-GGG GAC------- -----CGGC- --AGCACA-- ----CC-GCC GCCCCCGAAA TGAAGTGGCG GCCCGTCCGC GGCGACCTCT GCGTAGTAA- TCCA---ACT CGCACCGGGA C-CCCGACGT ---GGCCAC- GCCGTAAAA- CGCCCAACTT ----CTGAAC GTT-GACCTC GGATCAGGTA GG
      IMI113169  TTAGAATTAG CTATTGCATT TATCCAAGCA CAAGTATTCG TAGTATTATC TTCTTCATAT ATTAAAGATG GATTAGACTT ACACTAATAT TTATAG-TTA AAAATTAAAA AA-------A CAAAAAA--- GTGGGAATAA ATAGTAACTT AGGAAAATTA TAG------- TTC---CATT AATAATTTAT C--------- ---------- ------TGTA AA-------- ---------- ---------- ---------- -------AGA ACAATTAAGA T--------- ---------- ---------- ---------- ---------- ---------- ---------- -----TGTAA A-TTATTTAA ATAGAA--AT TAGAAATAAG TAGT-GAATA GTTATTTATT CATATATACT ATTAAGCGAG CTGAT---AT GCGGTTT-AA ---ATTAGGC C-AGTATTCT ---------- TAT------- ---AACGAAA ATGTTATAAA TGA--ATAAA TTATATAATA AA-------- ---------C ATTATATAGT TTATTAAACA TTATATAGTT -TATTATTC- -----TCCTT TCC----CCA TA---AAATA ACG--TT--A GAACTTATAG TGATGTAAAG AAATTTATGT CAAAAAATTA GAACATAT-A GTAATAT TTAAAAATA GATAGTAGAC AATCCTACAA CTATTTT--A ACA-AATC-- -ACAAAAATT TGTTAATACA TTTATAGAAA ACAAATAATT AATTAACTTT AATTATTACA TTAATATTAC AACAAATATA --TATTT-AT -TATTTTGTG AAATTT-ATA TTTCTAAC-- ---------T TCTGTCCCTT CATAG----- ATTTTA---- --CTCTGTTG TTTT------ ---------- ---------- ---------- ---------- ---------- ---------- ---------- -ACGAAGTA- AAAACAGGAC TTAGGAAAAT CT-----TC- ----TA---- ---------- ---------T CCGAAGA-A- ---CTAAAAA GCAT------ ---A-ACAAT TTAC-GAGAT TTT-TA---T T--TTTTAA- TATTA---TA CAA--G-TAT TATGTTACAA TCATGAAAAA TATTAGGAGC AGGATTA ------- ------ccga gttttc--aa ctccc----- aaacccc-at gtgaacttat accattt-acaac cgttgcttcg gcgggtt-ct cgccccgg-g ---------- --------ct tta-cacccc ggaaccaggc g-gcccgccg gggga--ccc aaactct--- -agattttta ---------- ---ttttag- -catgt--ct gagtgaat-- catt----ac aaaatgaatc aaaactttca acaacggatc tcttggttct ggcatcgatg aagaacgcag cg-aaatgcg ataagtaatg tgaattgcag aattcagtga atcatcgaat ctttgaacgc acattg--cg cc-gccagt- attctggcgg gc-atgcctg ttcgagcgtc atttcaacc- ctcaagc-cc c---agcggtttggtgtt ggggg--ccg gcgagtacag aggctttggg gacttgtccc c----cttc- cctcggctcc gcccccgaaa tgaattggcg gtctcgtcgc ggcctcctct gcgtagta-g caca--acct cgcatcagga g-cgcggcg- -c-ggccact gccgtaaaa- cgcccaactt ttttttaaga ---------- ---------- --
           PF36  TTAGAGTTAG TAATAGCCTT TACTCAAGCA CAAGTGTTTG TAGTATTAGC TTCAGCATAT ATTAAAGATG GATTAGACTT AAATTAATAA AAGTAAATAG TAATGTAGCA CTAGCTATTT ACTATAATTA ATAGC----- ----CTGGGC --TATGCCTC TAA------- AAA--TTAAT ---------- ---------T ---------- ---------- ---------- ---------- ---------- ---------- ---------A ATAAAGTCTA TA-------- ---------- ---------- ---------- ---------- ---------- ---------- ---------- AATTAAAGTA AAAAAA-AAT TATGTAATTA AGGA-AAAAT ATATAATAGT AATATTGAAT ATAAATATAA TAAGA--TAT AGATATTCTA A-TTAGAAAT T-AATCCAAA ----CTTTTT TATAACTATC T---AACGTA GTTATCTACG CTAGCACA-T AAACAATGAA AA-------- ---------- --CTTAAAAT TTTC-AATAA ------AAAA GTAT------ ---------- AACTATGC-- -----AGCTT GCT--CTGCA AAACATAATA TAGTTTATTT C-TTTTCTTT -AAAAAATTA GAACACGT-A GTAATAT TAGGTAAAG GTGAGTAGAC AATCTTATAA TTATTTTAAT GTACAATCTA CAAAAAATTT TATTAATACA TTTTTTGTAG CTGGTGCAGA ---AAATAAA TA-----A-- ---------- ---TAATAT- ---A-TTTAT -ACCTTAAAT ATATTGTA-- --TATACGAA GTAT------ --TATAAATT AAACAATATA AATAAGAA-- --TAAAATTT GTATTAGTT- ---------- ---------- ---------- ---------- ---------- ---------- ---------- TATTAA---- ---TTAAGCT ATACA-ACAT T----AATA- -----T-ATA TTTC-ATGAA ATTTTTAT-T CTAAGTT-AA TGGGCTGTAA GCAG---TGT TT---ATAAA GCGAGTAAAT AAA-TTATGA TTATTTTAT- TTTTA--TTA TAA-TATAAA TATGTTACAA TCTTCAAAAA TAATAGGAGC AGGATTA GGGATCA TTA---ACGA GTTTTT--TC AACTC---CC TAACCCTT-T GTGAAC--AT ACCT----AT--- CGTTGCTTCG GCGG-AC--T CGCCCCGGCG TCCGGACGG- CCCTGCGCCG -CCCGCGACC C-GGACCCAG GCGGCCGCCG GAGAC-C-CA CAAATTCTG- -----TTTC- TA-------T CAGTCTT--- -TCTGAATCC GCC-----GC AAGGCAAAA- CAAATGAATC AAAACTTTCA ACAACGGATC TCTTGGTTCT GGCATCGATG AAGAACGCAG CG-AAATGCG ATAAGTAATG TGAATTGCAG AATTCAGTGA ATCATCGAAT CTTTGAACGC ACATTG--CG CCCGCCAGC- ATTCTGGCGG GC-ATGCCTG TTCGAGCGTC ATTTCAACC- CTCGAGCACC C-------TT-------- CGGGGGAGTC GGCGTT-GGG GAC------- -----CGGC- --AGCATA-- ----CC-GCC GGCCCCGAAA TGCAGTGGCG GCCCGTCCGC GGCGACCTCT GCGTAGTA-C TCCA---ACG CGCACCGGGA A-CCCGACGC ---GGCCAC- GCCGTAAAA- CACCCAACTT ----CTGAAC GTT-GACCTC GGATCAGGTA GG
          PL251  TTAGAATTTG CTATAGCATT TATACAAGCA CAAGTGTTTG TGGTATTATC TTCTTCATAT ATAAAAGACG GATTAGACTT ACATTAATTT ---------A A--CAAAAAA CA-------A ATTATAA--- GTGAGAGTAA CAAGTTAGTT AGGAAAATTA TAT------- AAA---CAAT AAAAATTTAT C--------- ---------- ------TTTT AAC------- ---------- ---------- ---------- ------AGGA ATGATGAAAA T--------- ---------- ---------- ---------- ---------- ---------- ---------- -----CATAA A-TTATAATA ATAGAA--AA TAATA----- ---T-AAAGC TTTGAATAGT TAATT--ATT CAAACTACAT TAGTA---GT ACAAGCT--- ----AAAAGC G-AACAAT-- ---------- ---------- --TATAAATT TTAAATTAGA ATA--GTAT- TTATAAACAT AA-------- ---------C ATTATATAGT TTATTA---- --------C- -TCTCCTTA- -----TATTT AT-------- ---------A ACA--TT--A GAACTTATAG TGATGTAAAG AAATTTATAT CAAAAAATTA GAACATAT-A GTAATAT TTAAAAATA GATAGTAGAC AATCATATAA CTATTTC--A ATA-AATC-- -TAAAAGATT TATAAATACA TTTGTAGAAA ACAAATAAA- ---------- --------GT TTG------- --TATAATAA --C------- -TAATTTTTA ATTAGC-AAT ATGCTAAA-- ---------- ---------- ---------- ---------- ------ATTA TTTT------ ---------- ---------- ---------- ---------- ---------- ---------- ---------- -GTGAAATT- TCTATTTCTA AC-------- ---------- ---------- ---------- ---------- ---------- ----TAAAAA GTAT------ ---A-ACAAT TTAC-GAGAT TTA-TA---T T--TTT-AA- AATTA---TA CAA--AATAT TATGTTACAA TCATCAAAAA TAATAGGAGC AGGATTA GGGATCA TTA---CCGA GT-TATACAA CTCCC----- AAACCCAC-T GTGAAC--CT TACCT---TC--- AGTTGCCTCG GCGGGAA--- CGCCCCGGCC GCCT------ -----GCCCC CGCGCCG-CG CGGGACCCAG C-GCCCGCCG CAGGGACCCC AAACTCTCTT GC-ATTAC-- CCCAGCGGGC GGAATTT--C TTCTCTGAGT TGC-----AC AAGCAAAAA- CAAATGAATC AAAACTTTCA ACAACGGATC TCTTGGTTCT GGCATCGATG AAGAACGCAG CG-AAATGCG ATAAGTAATG TGAATTGCAG AATTCAGTGA ATCATCGAAT CTTTGAACGC ACATTG--CG CCCGCCAGC- ATTCTGGCGG GC-ATGCCTG TTCGAGCGTC ATTTCAACC- CTCGAGCCCC CC----CGGG-------- -GGC---CTC GGTGTTGGGG GA-------- -----CGGC- -----ACAC- -----CAGCC GCCCCCGAAA TGCAGTGGCG ACCCCGCCGC AGCCTCCCCT GCGTAGTA-G CACAC-ACCT CGCACCGGAG --CGCGGAGG -C-GGTCAC- GCCGTAAAA- CGCCCAACTT T--CTT-AGA GTT-GACCTC GAATCAGGTA GG
      ARSEF2182  TTAGAATTTG CTATAGCATT TATACAAGCA CAAGTGTTTG TGGTATTATC TTCTTCATAT ATAAAAGACG GATTAGACTT ACATTAATTT ---------A A--CAAAAAA CA-------A ATTATAA--- GTGAGAGTAA CAAGTTAGTT AGGAAAATTA TAT------- AAA---CAAT AAAAATTTAT C--------- ---------- ------TTTT AAC------- ---------- ---------- ---------- ------AGGA ATGATGAAAA T--------- ---------- ---------- ---------- ---------- ---------- ---------- -----CATAA A-TTATAATA ATAGAA--AA TAATA----- ---T-AAAGC TTTGAACAGT TAATT--ATT CAAACTACAT TAGTA---GT ACAAGCT--- ----AAAAGC G-AACAAT-- ---------- ---------- --TATAAATT TTAAATTAGA ATA--GTAT- TTATAAACAT AA-------- ---------C ATTATATAGT TTATTA---- --------C- -TCTCCTTA- -----TATTT AT-------- ---------A ACA--TT--A GAACTTATAG TGATGTAAAG AAATTTATAT CAAAAAATTA GAACATAT-A GTAATAT TTAAAAATA GATAGTAGAC AATCATATAA CTATTTCT-A ATA-AATC-- -TAAAAGATT TATAAATACA TTTGTAGAAA ACAAATAAA- ---------- --------GT TTG------- --TATAATAA --T------- -TAATTTTTA ATTAGC-AAT ATGCTAAA-- ---------- ---------- ---------- ---------- ------ATTA TTTT------ ---------- ---------- ---------- ---------- ---------- ---------- ---------- -GTGAAATT- TCTATTTCTA AC-------- ---------- ---------- ---------- ---------- ---------- ----AAAAAA GTAT------ ---A-ACAAT TTACAGAGAT TTA-TA---T T--TTT-AA- AATTA---TA CAA--A-TAT TATGTTACAA TCATCAAAAA TAATAGGAGC AGGATTA GGGATCA TTA---CCGA GT-TATACAA CTCCC----- AAACCCAC-T GTGAAC--CT TACCC----C--- AGTTGCCTCG GCGGGAA--- CGCCCCGGCC GCCG------ -----GCCCC CGCGCCGGCG CCGGGCCCAG GCGCCCGCCG CAGGGACCCC AAACTCTCTT GC-ATTAC-C CCCCCCGGGC GGAATTT--T TTCTCTGAGT -GC-----AC AAGCAAAA-- CAAATGAATC AAAACTTTCA ACAACGGATC TCTTGGTTCT GGCATCGATG AAGAACGCAG CG-AAATGCG ATAAGTAATG TGAATTGCAG AATTCAGTGA ATCATCGAAT CTTTGAACGC ACATTG--CG CCCGCCAGC- ATTCTGGCGG GC-ATGCCTG TTCGAGCGTC ATTTCAACC- CTCGAGCCCC CC----CGGG-------- -GGC---CTC GGTGTTGGGG GA-------- -----CGGC- -----ACAC- -----CAGCC GCCCCCGAAA TGCAGTGGCG ACCCCGCCGC AGCCTCCCCT GCGTAGTA-G CACAC-ACCT CGCACCGGAG --CGCGGAGG -C-GGTCAC- GCCGTAAAA- CGCCCAACTT T--CTT-AGA GTT-GACCTC GAATCAGGTA GG
       Sl234410  TTAGAATTAG CTATAGCATT TATCCAAGCA CAAGTGTTTG TTGTATTATC ATCTTCTTAT ATAAAAGATG GATTAGACTT ACATTAATGT ---------- A--ATAAAAA AA-------A TAAATAGTT- GTGATAGTAA ATAGTAAACA AGGAAAATTA TAA------- AAA---CAAT AAAAATTTA- ---------- ---------- ---------- ---------- ---------- ---------- ---------- -------AAA ATAATTAAAA T--------- ---------- ---------- ---------- ---------- ---------- ---------- -----TATAA ---TAATATA CTAGAA--AA TAAAGA---- -----AAATA GTTATCTATT AAT-TAAAAG AAAAAGCGAA CAAAT---AT A--ATTT-AA ---ATTAGAC A-AATATA-- ---------- ---------- ---AAAAAAA ATAGTTTAAA -------AG- CTA------A TA-------- ---------C ATTATATAGT TTATT----- --------TC -TATCCCTC- -----TATTT TTC------- ---------A AGT--TT--A GATCTTGTAG TGATGTAAAG AAATTTATAT CTAATAT--- ---------- ------- ????????? ?????????? ?????????? ?????????? ?????????? ?????????? ?????????? ?????????? ?????????? ?????????? ?????????? ?????????? ?????????? ?????????? ?????????? ?????????? ?????????? ?????????? ?????????? ?????????? ?????????? ?????????? ?????????? ?????????? ?????????? ?????????? ?????????? ?????????? ?????????? ?????????? ?????????? ?????????? ?????????? ?????????? ?????????? ?????????? ?????????? ?????????? ?????????? ?????????? ?????????? ?????????? ?????????? ?????????? ?????????? ?????????? ?????????? ?????????? ?????????? ??????? ------- ------acga gttat-acaa ctccc----- aaaccctt-t gtgaac-ctt accattt--a--- cgttgcttcg gcgg----aa cgc----gct ---ggtg--- ----tcgcct cacggtgccc cagg-tcaac gcg-ccgccg gggactac-- aaactctt-- --gattttgc ------gaaa gcagtattct -tctgag--t ggccgaaagg ca-aaaaaa- caaatgaatc aaaactttca acaacggatc tcttggttct ggcatcgatg aagaacgcag c-aaaatgcg ataagtaatg tgaattgcag aattcagtga atcatcgaat ctttgaacgc acattg-ccg cc-gccagc- attctggcgg gc-atgcctg ttcgagcgtc atttcaacc- ctcgacttca cgtctttacggacgagaa gccggtgttg gggcgcggcg atcgagccta gctcgcg--- ---------- --------cc ggctccgaaa tttagtggcg gcc-cgttgc ggcgacctct gcgtagtaa- ctta--acct cgcactggga c-agcagcg- -c-ggccac- gccgtaaaa- cccccgactt --ttttaag- ---------- ---------- --
    ;
End;


[1-687: atp6-rns
688-1183:nad3-atp9
1184-1823: its]
